# Supplementary material for: The Landscape and Regulatory Determinants of A-to-I RNA Editing in Escherichia coli and Pseudomonas aeruginosa Isolated From Patients With Urinary Tract and Ear Infections
Source: J Infect Dis. 2025 Dec 24;233(3):e721–30. doi: 10.1093/infdis/jiaf645 (PMC13017025; doi:10.1093/infdis/jiaf645)
Supplement: jiaf645_Supplementary_Data [file jiaf645_supplementary_data.zip]

Archive with 2 entries (2 files):
- Elias_et_al_JID-83483_Supplementary_Material_Clean.docx
- Elias_et_al_JID-83483_Supplementary_Tables_Revised.xlsx
