# Supplementary material for: The Landscape and Regulatory Determinants of A-to-I RNA Editing in Escherichia coli and Pseudomonas aeruginosa Isolated From Patients With Urinary Tract and Ear Infections
Source: J Infect Dis. 2025 Dec 24;233(3):e721–30. doi: 10.1093/infdis/jiaf645 (PMC13017025; doi:10.1093/infdis/jiaf645)
Supplement: jiaf645_Supplementary_Data [file jiaf645_supplementary_data.zip › Elias_et_al_JID-83483_Supplementary_Tables_Revised.xlsx]

## Sheet: SuppTable 1 EC isolates
Sample	AMR?	Chromosome	Region	Strand	Editing level (%)	Variant Read count	Coverage	Flanking sequence	4 base motif	Coding region change	Amino acid change	Non-synonymous	UPEC_Gene	UPEC_CDS	UPEC_tRNA	UPEC_rRNA	product (UPEC_CDS)	product (UPEC_tRNA)	product (UPEC_rRNA)
Ec01R	Yes	NC_004431.1	16199	-	3.42466	20	584	UUCACGGCUUACGAAUCCGAG	UACG	WP_000809168.1:c.140A>G	WP_000809168.1:p.Y47C	Yes	hokC	WP_000809168.1			type I toxin-antitoxin system toxin hokC
Ec01R	Yes	NC_004431.1	54503	-	1.44462	9	623	CAGGGUCACUACGAAAUGAUC	UACG	WP_000610901.1:c.296A>G	WP_000610901.1:p.Y99C	Yes	apaG	WP_000610901.1			Co2+/Mg2+ efflux protein ApaG
Ec01R	Yes	NC_004431.1	370259	-	50	1	2	CCUUCGCAUUACGAAUGCGCU	UACG			-	thrW-as
Ec01R	Yes	NC_004431.1	536608	+	1.63432	32	1958	CAGAGCUACUACGAUCAGCAU	UACG	WP_000969372.1:c.767A>G	WP_000969372.1:p.Y256C	Yes	ppiD	WP_000969372.1			peptidylprolyl isomerase
Ec01R	Yes	NC_004431.1	564641	+	0	0	0	UAUCCGGCCUACGAAACCGCA	UACG	C_RS30495:c.33A>G		No		C_RS30495			hypothetical protein
Ec01R	Yes	NC_004431.1	651549	+	11.0236	42	381	GUUCUCGCUUACGAACCGAAG	UACG	WP_000956465.1:c.137A>G	WP_000956465.1:p.Y46C	Yes	hokE	WP_000956465.1			type I toxin-antitoxin system toxin HokE
Ec01R	Yes	NC_004431.1	1087250	+	44.4444	4	9	ACAUGACUCUACGCAAGUCAU	UACG				yccM-as
Ec01R	Yes	NC_004431.1	1249819	+	1.88679	3	159	GCCCACCUCUACGAAAGACUC	UACG	WP_000857405.1:c.500A>G; WP_001518539.1:c.25A>G	WP_000857405.1:p.Y167C; WP_001518539.1:p.T9A	Yes	ymdB, clsC	WP_000857405.1, WP_001518539.1			O-acetyl-ADP-ribose deacetylase, cardiolipin synthase ClsC
Ec01R	Yes	NC_004431.1	1630957	-	1.05791	19	1796	GAGCCGGAUUACGAAGCAGCU	UACG	WP_000084387.1:c.476A>G	WP_000084387.1:p.Y159C	Yes	tpx	WP_000084387.1			thiol peroxidase
Ec01R	Yes	NC_004431.1	1686105	-	71.4286	5	7	CAAACGCUCUACGAACUGCGG	UACG	hokB:c.38A>G	hokB:p.Y13C	Yes		hokB			type I toxin-antitoxin system toxin HokB
Ec01R	Yes	NC_004431.1	2341790	+	47.0588	8	17	CUCACGCGCUACGCACGCUGA	UACG	WP_001296203.1:c.375A>G		No	C_RS11875	WP_001296203.1			IS110-like element ISEc20 family transposase
Ec01R	Yes	NC_004431.1	2994452	-	3.43348	8	233	GAGAACGGUUACGAUCCGGUC	UACG	WP_001235102.1:c.2423A>G	WP_001235102.1:p.Y808C	Yes	clpB	WP_001235102.1			ATP-dependent chaperone ClpB
Ec01R	Yes	NC_004431.1	3100422	-	90.2062	175	194	GUACUCGGCUACGAACCGAGC	UACG			-	C_RS15425		C_RS15425			tRNA-Arg
Ec01R	Yes	NC_004431.1	3100562	-	94.4444	85	90	GUACUCGGCUACGAACCGAGC	UACG			-	C_RS15430		C_RS15430			tRNA-Arg
Ec01R	Yes	NC_004431.1	3100701	-	88.5965	202	228	GUACUCGGCUACGAACCGAGC	UACG			-	C_RS15435		C_RS15435			tRNA-Arg
Ec01R	Yes	NC_004431.1	3100840	-	82.024	616	751	GUACUCGGCUACGAACCGAGC	UACG			-	C_RS15440		C_RS15440			tRNA-Arg
Ec01R	Yes	NC_004431.1	3100981	-	66.4752	926	1393	GUACUCGGCUACGAACCGAGC	UACG			-	C_RS15445		C_RS15445			tRNA-Arg
Ec01R	Yes	NC_004431.1	3160969	-	14.8031	188	1270	GUUCUCGCUUACGAAUCGAAG	UACG	WP_000956458.1:c.137A>G	WP_000956458.1:p.Y46C	Yes	C_RS15775	WP_000956458.1			Hok/Gef family protein
Ec01R	Yes	NC_004431.1	3218396	+	0.316456	1	316	ACCGCGCGUUACGAAGCUGCG	UACG	WP_001327299.1:c.194A>G	WP_001327299.1:p.Y65C	Yes	csdA	WP_001327299.1			cysteine desulfurase CsdA
Ec01R	Yes	NC_004431.1	3415890	+	56.25	18	32	GCUGCAUCAUACGAAUAUGCA	UACG	C_RS16930:c.340A>G	C_RS16930:p.T114A	Yes		C_RS16930			cytochrome b/b6 domain-containing protein
Ec01R	Yes	NC_004431.1	3472061	+	18.4502	50	271	UUGAAAGACUACGCAUCUUUU	UACG			-	C_RS30340-5'-UTR	30340
Ec01R	Yes	NC_004431.1	3646642	-	2.46914	2	81	CAGCGUUGUUACGAACAUGCG	UACG	WP_000935202.1:c.209A>G	WP_000935202.1:p.Y70C	Yes	ttdR	WP_000935202.1			L-tartrate utilization transcriptional activator TtdR
Ec01R	Yes	NC_004431.1	3731685	-	14.2857	7	49	UUUCUGGAGUACGAUCCCGGU	UACG	WP_000147603.1:c.691A>G	WP_000147603.1:p.T231A	Yes	yraQ	WP_000147603.1			permease
Ec01R	Yes	NC_004431.1	3816734	-	0.970874	1	103	ACAUAACGUUACGUACGCCUA	UACG	WP_001253543.1:c.2724A>G		No	yhdP	WP_001253543.1			AsmA2 domain-containing protein YhdP
Ec01R	Yes	NC_004431.1	3916582	-	37.5	6	16	CUUCCAGAUUACGAAAAUGGA	UACG				prkB-as
Ec01R	Yes	NC_004431.1	4149892	-	13.0435	6	46	GGCGCUUUCUACGACCAUUCG	UACG	WP_000189046.1:c.1153A>G	WP_000189046.1:p.T385A	Yes	yhjX	WP_000189046.1			MFS transporter
Ec01R	Yes	NC_004431.1	4178300	+	5.20548	19	365	UUUGCCCAUUACGACCGAGCA	UACG	WP_000144359.1:c.1051A>G	WP_000144359.1:p.T351A	Yes	avtA	WP_000144359.1			valine--pyruvate transaminase
Ec01R	Yes	NC_004431.1	4465827	+	10.4167	5	48	CUAUUGCUUUACGAAAGCGUA	UACG			-	trxA 5' UTR
Ec02R	No	NC_004431.1	16199	-	3.57143	10	280	UUCACGGCUUACGAAUCCGAG	UACG	WP_000809168.1:c.140A>G	WP_000809168.1:p.Y47C	Yes	hokC	WP_000809168.1			type I toxin-antitoxin system toxin hokC
Ec02R	No	NC_004431.1	54503	-	0.694444	1	144	CAGGGUCACUACGAAAUGAUC	UACG	WP_000610901.1:c.296A>G	WP_000610901.1:p.Y99C	Yes	apaG	WP_000610901.1			Co2+/Mg2+ efflux protein ApaG
Ec02R	No	NC_004431.1	370259	-	0	0	0	CCUUCGCAUUACGAAUGCGCU	UACG			-	thrW-as
Ec02R	No	NC_004431.1	536608	+	2.331	10	429	CAGAGCUACUACGAUCAGCAU	UACG	WP_000969372.1:c.767A>G	WP_000969372.1:p.Y256C	Yes	ppiD	WP_000969372.1			peptidylprolyl isomerase
Ec02R	No	NC_004431.1	564641	+	2.85714	1	35	UAUCCGGCCUACGAAACCGCA	UACG	C_RS30495:c.33A>G		No		C_RS30495			hypothetical protein
Ec02R	No	NC_004431.1	651549	+	4.29185	10	233	GUUCUCGCUUACGAACCGAAG	UACG	WP_000956465.1:c.137A>G	WP_000956465.1:p.Y46C	Yes	hokE	WP_000956465.1			type I toxin-antitoxin system toxin HokE
Ec02R	No	NC_004431.1	1087250	+	66.6667	2	3	ACAUGACUCUACGCAAGUCAU	UACG				yccM-as
Ec02R	No	NC_004431.1	1249819	+	0	0	33	GCCCACCUCUACGAAAGACUC	UACG	WP_000857405.1:c.500A>G; WP_001518539.1:c.25A>G	WP_000857405.1:p.Y167C; WP_001518539.1:p.T9A	Yes	ymdB, clsC	WP_000857405.1, WP_001518539.1			O-acetyl-ADP-ribose deacetylase, cardiolipin synthase ClsC
Ec02R	No	NC_004431.1	1630957	-	1.08401	4	369	GAGCCGGAUUACGAAGCAGCU	UACG	WP_000084387.1:c.476A>G	WP_000084387.1:p.Y159C	Yes	tpx	WP_000084387.1			thiol peroxidase
Ec02R	No	NC_004431.1	1686105	-	97.7273	43	44	CAAACGCUCUACGAACUGCGG	UACG	hokB:c.38A>G	hokB:p.Y13C	Yes		hokB			type I toxin-antitoxin system toxin HokB
Ec02R	No	NC_004431.1	2341790	+	66.6667	2	3	CUCACGCGCUACGCACGCUGA	UACG	WP_001296203.1:c.375A>G		No	C_RS11875	WP_001296203.1			IS110-like element ISEc20 family transposase
Ec02R	No	NC_004431.1	2994452	-	0	0	33	GAGAACGGUUACGAUCCGGUC	UACG	WP_001235102.1:c.2423A>G	WP_001235102.1:p.Y808C	Yes	clpB	WP_001235102.1			ATP-dependent chaperone ClpB
Ec02R	No	NC_004431.1	3100422	-	83.3333	10	12	GUACUCGGCUACGAACCGAGC	UACG			-	C_RS15425		C_RS15425			tRNA-Arg
Ec02R	No	NC_004431.1	3100562	-	83.75	67	80	GUACUCGGCUACGAACCGAGC	UACG			-	C_RS15430		C_RS15430			tRNA-Arg
Ec02R	No	NC_004431.1	3100701	-	83.9286	47	56	GUACUCGGCUACGAACCGAGC	UACG			-	C_RS15435		C_RS15435			tRNA-Arg
Ec02R	No	NC_004431.1	3100840	-	82.6733	167	202	GUACUCGGCUACGAACCGAGC	UACG			-	C_RS15440		C_RS15440			tRNA-Arg
Ec02R	No	NC_004431.1	3100981	-	72.3626	487	673	GUACUCGGCUACGAACCGAGC	UACG			-	C_RS15445		C_RS15445			tRNA-Arg
Ec02R	No	NC_004431.1	3160969	-	23.5955	42	178	GUUCUCGCUUACGAAUCGAAG	UACG	WP_000956458.1:c.137A>G	WP_000956458.1:p.Y46C	Yes	C_RS15775	WP_000956458.1			Hok/Gef family protein
Ec02R	No	NC_004431.1	3218396	+	0	0	84	ACCGCGCGUUACGAAGCUGCG	UACG	WP_001327299.1:c.194A>G	WP_001327299.1:p.Y65C	Yes	csdA	WP_001327299.1			cysteine desulfurase CsdA
Ec02R	No	NC_004431.1	3415890	+	32.4324	12	37	GCUGCAUCAUACGAAUAUGCA	UACG	C_RS16930:c.340A>G	C_RS16930:p.T114A	Yes		C_RS16930			cytochrome b/b6 domain-containing protein
Ec02R	No	NC_004431.1	3472061	+	0	0	0	UUGAAAGACUACGCAUCUUUU	UACG			-	C_RS30340-5'-UTR	30340
Ec02R	No	NC_004431.1	3646642	-	3.125	1	32	CAGCGUUGUUACGAACAUGCG	UACG	WP_000935202.1:c.209A>G	WP_000935202.1:p.Y70C	Yes	ttdR	WP_000935202.1			L-tartrate utilization transcriptional activator TtdR
Ec02R	No	NC_004431.1	3731685	-	2.94118	1	34	UUUCUGGAGUACGAUCCCGGU	UACG	WP_000147603.1:c.691A>G	WP_000147603.1:p.T231A	Yes	yraQ	WP_000147603.1			permease
Ec02R	No	NC_004431.1	3816734	-	0	0	48	ACAUAACGUUACGUACGCCUA	UACG	WP_001253543.1:c.2724A>G		No	yhdP	WP_001253543.1			AsmA2 domain-containing protein YhdP
Ec02R	No	NC_004431.1	3916582	-	0	0	6	CUUCCAGAUUACGAAAAUGGA	UACG				prkB-as
Ec02R	No	NC_004431.1	4149892	-	0	0	23	GGCGCUUUCUACGACCAUUCG	UACG	WP_000189046.1:c.1153A>G	WP_000189046.1:p.T385A	Yes	yhjX	WP_000189046.1			MFS transporter
Ec02R	No	NC_004431.1	4178300	+	0	0	95	UUUGCCCAUUACGACCGAGCA	UACG	WP_000144359.1:c.1051A>G	WP_000144359.1:p.T351A	Yes	avtA	WP_000144359.1			valine--pyruvate transaminase
Ec02R	No	NC_004431.1	4465827	+	0	0	3	CUAUUGCUUUACGAAAGCGUA	UACG			-	trxA 5' UTR
Ec03R	No	NC_004431.1	16199	-	4.37158	16	366	UUCACGGCUUACGAAUCCGAG	UACG	WP_000809168.1:c.140A>G	WP_000809168.1:p.Y47C	Yes	hokC	WP_000809168.1			type I toxin-antitoxin system toxin hokC
Ec03R	No	NC_004431.1	54503	-	0	0	107	CAGGGUCACUACGAAAUGAUC	UACG	WP_000610901.1:c.296A>G	WP_000610901.1:p.Y99C	Yes	apaG	WP_000610901.1			Co2+/Mg2+ efflux protein ApaG
Ec03R	No	NC_004431.1	370259	-	0	0	0	CCUUCGCAUUACGAAUGCGCU	UACG			-	thrW-as
Ec03R	No	NC_004431.1	536608	+	1.06838	5	468	CAGAGCUACUACGAUCAGCAU	UACG	WP_000969372.1:c.767A>G	WP_000969372.1:p.Y256C	Yes	ppiD	WP_000969372.1			peptidylprolyl isomerase
Ec03R	No	NC_004431.1	564641	+	0	0	19	UAUCCGGCCUACGAAACCGCA	UACG	C_RS30495:c.33A>G		No		C_RS30495			hypothetical protein
Ec03R	No	NC_004431.1	651549	+	7.30337	13	178	GUUCUCGCUUACGAACCGAAG	UACG	WP_000956465.1:c.137A>G	WP_000956465.1:p.Y46C	Yes	hokE	WP_000956465.1			type I toxin-antitoxin system toxin HokE
Ec03R	No	NC_004431.1	1087250	+	50	2	4	ACAUGACUCUACGCAAGUCAU	UACG				yccM-as
Ec03R	No	NC_004431.1	1249819	+	1.75439	1	57	GCCCACCUCUACGAAAGACUC	UACG	WP_000857405.1:c.500A>G; WP_001518539.1:c.25A>G	WP_000857405.1:p.Y167C; WP_001518539.1:p.T9A	Yes	ymdB, clsC	WP_000857405.1, WP_001518539.1			O-acetyl-ADP-ribose deacetylase, cardiolipin synthase ClsC
Ec03R	No	NC_004431.1	1630957	-	0.625	5	800	GAGCCGGAUUACGAAGCAGCU	UACG	WP_000084387.1:c.476A>G	WP_000084387.1:p.Y159C	Yes	tpx	WP_000084387.1			thiol peroxidase
Ec03R	No	NC_004431.1	1686105	-	100	45	45	CAAACGCUCUACGAACUGCGG	UACG	hokB:c.38A>G	hokB:p.Y13C	Yes		hokB			type I toxin-antitoxin system toxin HokB
Ec03R	No	NC_004431.1	2341790	+	0	0	2	CUCACGCGCUACGCACGCUGA	UACG	WP_001296203.1:c.375A>G		No	C_RS11875	WP_001296203.1			IS110-like element ISEc20 family transposase
Ec03R	No	NC_004431.1	2994452	-	0	0	71	GAGAACGGUUACGAUCCGGUC	UACG	WP_001235102.1:c.2423A>G	WP_001235102.1:p.Y808C	Yes	clpB	WP_001235102.1			ATP-dependent chaperone ClpB
Ec03R	No	NC_004431.1	3100422	-	64.5161	40	62	GUACUCGGCUACGAACCGAGC	UACG			-	C_RS15425		C_RS15425			tRNA-Arg
Ec03R	No	NC_004431.1	3100562	-	75.4386	129	171	GUACUCGGCUACGAACCGAGC	UACG			-	C_RS15430		C_RS15430			tRNA-Arg
Ec03R	No	NC_004431.1	3100701	-	86.1111	124	144	GUACUCGGCUACGAACCGAGC	UACG			-	C_RS15435		C_RS15435			tRNA-Arg
Ec03R	No	NC_004431.1	3100840	-	71.223	297	417	GUACUCGGCUACGAACCGAGC	UACG			-	C_RS15440		C_RS15440			tRNA-Arg
Ec03R	No	NC_004431.1	3100981	-	73.8716	1162	1573	GUACUCGGCUACGAACCGAGC	UACG			-	C_RS15445		C_RS15445			tRNA-Arg
Ec03R	No	NC_004431.1	3160969	-	31.6964	71	224	GUUCUCGCUUACGAAUCGAAG	UACG	WP_000956458.1:c.137A>G	WP_000956458.1:p.Y46C	Yes	C_RS15775	WP_000956458.1			Hok/Gef family protein
Ec03R	No	NC_004431.1	3218396	+	1.2987	1	77	ACCGCGCGUUACGAAGCUGCG	UACG	WP_001327299.1:c.194A>G	WP_001327299.1:p.Y65C	Yes	csdA	WP_001327299.1			cysteine desulfurase CsdA
Ec03R	No	NC_004431.1	3415890	+	0	0	0	GCUGCAUCAUACGAAUAUGCA	UACG	C_RS16930:c.340A>G	C_RS16930:p.T114A	Yes		C_RS16930			cytochrome b/b6 domain-containing protein
Ec03R	No	NC_004431.1	3472061	+	0	0	0	UUGAAAGACUACGCAUCUUUU	UACG			-	C_RS30340-5'-UTR	30340
Ec03R	No	NC_004431.1	3646642	-	4.16667	1	24	CAGCGUUGUUACGAACAUGCG	UACG	WP_000935202.1:c.209A>G	WP_000935202.1:p.Y70C	Yes	ttdR	WP_000935202.1			L-tartrate utilization transcriptional activator TtdR
Ec03R	No	NC_004431.1	3731685	-	6.06061	4	66	UUUCUGGAGUACGAUCCCGGU	UACG	WP_000147603.1:c.691A>G	WP_000147603.1:p.T231A	Yes	yraQ	WP_000147603.1			permease
Ec03R	No	NC_004431.1	3816734	-	0	0	57	ACAUAACGUUACGUACGCCUA	UACG	WP_001253543.1:c.2724A>G		No	yhdP	WP_001253543.1			AsmA2 domain-containing protein YhdP
Ec03R	No	NC_004431.1	3916582	-	10	1	10	CUUCCAGAUUACGAAAAUGGA	UACG				prkB-as
Ec03R	No	NC_004431.1	4149892	-	0.678733	3	442	GGCGCUUUCUACGACCAUUCG	UACG	WP_000189046.1:c.1153A>G	WP_000189046.1:p.T385A	Yes	yhjX	WP_000189046.1			MFS transporter
Ec03R	No	NC_004431.1	4178300	+	1.47059	1	68	UUUGCCCAUUACGACCGAGCA	UACG	WP_000144359.1:c.1051A>G	WP_000144359.1:p.T351A	Yes	avtA	WP_000144359.1			valine--pyruvate transaminase
Ec03R	No	NC_004431.1	4465827	+	0	0	11	CUAUUGCUUUACGAAAGCGUA	UACG			-	trxA 5' UTR
Ec04R	No	NC_004431.1	16199	-	5.71429	18	315	UUCACGGCUUACGAAUCCGAG	UACG	WP_000809168.1:c.140A>G	WP_000809168.1:p.Y47C	Yes	hokC	WP_000809168.1			type I toxin-antitoxin system toxin hokC
Ec04R	No	NC_004431.1	54503	-	1.79372	4	223	CAGGGUCACUACGAAAUGAUC	UACG	WP_000610901.1:c.296A>G	WP_000610901.1:p.Y99C	Yes	apaG	WP_000610901.1			Co2+/Mg2+ efflux protein ApaG
Ec04R	No	NC_004431.1	370259	-	0	0	1	CCUUCGCAUUACGAAUGCGCU	UACG			-	thrW-as
Ec04R	No	NC_004431.1	536608	+	0.629921	4	635	CAGAGCUACUACGAUCAGCAU	UACG	WP_000969372.1:c.767A>G	WP_000969372.1:p.Y256C	Yes	ppiD	WP_000969372.1			peptidylprolyl isomerase
Ec04R	No	NC_004431.1	564641	+	0	0	56	UAUCCGGCCUACGAAACCGCA	UACG	C_RS30495:c.33A>G		No		C_RS30495			hypothetical protein
Ec04R	No	NC_004431.1	651549	+	3.78875	33	871	GUUCUCGCUUACGAACCGAAG	UACG	WP_000956465.1:c.137A>G	WP_000956465.1:p.Y46C	Yes	hokE	WP_000956465.1			type I toxin-antitoxin system toxin HokE
Ec04R	No	NC_004431.1	1087250	+	100	1	1	ACAUGACUCUACGCAAGUCAU	UACG				yccM-as
Ec04R	No	NC_004431.1	1249819	+	0	0	33	GCCCACCUCUACGAAAGACUC	UACG	WP_000857405.1:c.500A>G; WP_001518539.1:c.25A>G	WP_000857405.1:p.Y167C; WP_001518539.1:p.T9A	Yes	ymdB, clsC	WP_000857405.1, WP_001518539.1			O-acetyl-ADP-ribose deacetylase, cardiolipin synthase ClsC
Ec04R	No	NC_004431.1	1630957	-	0.415512	3	722	GAGCCGGAUUACGAAGCAGCU	UACG	WP_000084387.1:c.476A>G	WP_000084387.1:p.Y159C	Yes	tpx	WP_000084387.1			thiol peroxidase
Ec04R	No	NC_004431.1	1686105	-	93.1034	54	58	CAAACGCUCUACGAACUGCGG	UACG	hokB:c.38A>G	hokB:p.Y13C	Yes		hokB			type I toxin-antitoxin system toxin HokB
Ec04R	No	NC_004431.1	2341790	+	0	0	0	CUCACGCGCUACGCACGCUGA	UACG	WP_001296203.1:c.375A>G		No	C_RS11875	WP_001296203.1			IS110-like element ISEc20 family transposase
Ec04R	No	NC_004431.1	2994452	-	2.54237	3	118	GAGAACGGUUACGAUCCGGUC	UACG	WP_001235102.1:c.2423A>G	WP_001235102.1:p.Y808C	Yes	clpB	WP_001235102.1			ATP-dependent chaperone ClpB
Ec04R	No	NC_004431.1	3100422	-	100	1	1	GUACUCGGCUACGAACCGAGC	UACG			-	C_RS15425		C_RS15425			tRNA-Arg
Ec04R	No	NC_004431.1	3100562	-	0	0	0	GUACUCGGCUACGAACCGAGC	UACG			-	C_RS15430		C_RS15430			tRNA-Arg
Ec04R	No	NC_004431.1	3100701	-	81.0127	64	79	GUACUCGGCUACGAACCGAGC	UACG			-	C_RS15435		C_RS15435			tRNA-Arg
Ec04R	No	NC_004431.1	3100840	-	73.8776	181	245	GUACUCGGCUACGAACCGAGC	UACG			-	C_RS15440		C_RS15440			tRNA-Arg
Ec04R	No	NC_004431.1	3100981	-	67.6108	549	812	GUACUCGGCUACGAACCGAGC	UACG			-	C_RS15445		C_RS15445			tRNA-Arg
Ec04R	No	NC_004431.1	3160969	-	37.2881	22	59	GUUCUCGCUUACGAAUCGAAG	UACG	WP_000956458.1:c.137A>G	WP_000956458.1:p.Y46C	Yes	C_RS15775	WP_000956458.1			Hok/Gef family protein
Ec04R	No	NC_004431.1	3218396	+	1.08696	1	92	ACCGCGCGUUACGAAGCUGCG	UACG	WP_001327299.1:c.194A>G	WP_001327299.1:p.Y65C	Yes	csdA	WP_001327299.1			cysteine desulfurase CsdA
Ec04R	No	NC_004431.1	3415890	+	0	0	0	GCUGCAUCAUACGAAUAUGCA	UACG	C_RS16930:c.340A>G	C_RS16930:p.T114A	Yes		C_RS16930			cytochrome b/b6 domain-containing protein
Ec04R	No	NC_004431.1	3472061	+	0	0	0	UUGAAAGACUACGCAUCUUUU	UACG			-	C_RS30340-5'-UTR	30340
Ec04R	No	NC_004431.1	3646642	-	0	0	27	CAGCGUUGUUACGAACAUGCG	UACG	WP_000935202.1:c.209A>G	WP_000935202.1:p.Y70C	Yes	ttdR	WP_000935202.1			L-tartrate utilization transcriptional activator TtdR
Ec04R	No	NC_004431.1	3731685	-	4.87805	2	41	UUUCUGGAGUACGAUCCCGGU	UACG	WP_000147603.1:c.691A>G	WP_000147603.1:p.T231A	Yes	yraQ	WP_000147603.1			permease
Ec04R	No	NC_004431.1	3816734	-	0	0	63	ACAUAACGUUACGUACGCCUA	UACG	WP_001253543.1:c.2724A>G		No	yhdP	WP_001253543.1			AsmA2 domain-containing protein YhdP
Ec04R	No	NC_004431.1	3916582	-	12.5	1	8	CUUCCAGAUUACGAAAAUGGA	UACG				prkB-as
Ec04R	No	NC_004431.1	4149892	-	0	0	5	GGCGCUUUCUACGACCAUUCG	UACG	WP_000189046.1:c.1153A>G	WP_000189046.1:p.T385A	Yes	yhjX	WP_000189046.1			MFS transporter
Ec04R	No	NC_004431.1	4178300	+	0	0	51	UUUGCCCAUUACGACCGAGCA	UACG	WP_000144359.1:c.1051A>G	WP_000144359.1:p.T351A	Yes	avtA	WP_000144359.1			valine--pyruvate transaminase
Ec04R	No	NC_004431.1	4465827	+	12.5	4	32	CUAUUGCUUUACGAAAGCGUA	UACG			-	trxA 5' UTR
Ec05R	Yes	NC_004431.1	16199	-	5.44489	41	753	UUCACGGCUUACGAAUCCGAG	UACG	WP_000809168.1:c.140A>G	WP_000809168.1:p.Y47C	Yes	hokC	WP_000809168.1			type I toxin-antitoxin system toxin hokC
Ec05R	Yes	NC_004431.1	54503	-	1.31579	3	228	CAGGGUCACUACGAAAUGAUC	UACG	WP_000610901.1:c.296A>G	WP_000610901.1:p.Y99C	Yes	apaG	WP_000610901.1			Co2+/Mg2+ efflux protein ApaG
Ec05R	Yes	NC_004431.1	370259	-	0	0	7	CCUUCGCAUUACGAAUGCGCU	UACG			-	thrW-as
Ec05R	Yes	NC_004431.1	536608	+	0.532725	7	1314	CAGAGCUACUACGAUCAGCAU	UACG	WP_000969372.1:c.767A>G	WP_000969372.1:p.Y256C	Yes	ppiD	WP_000969372.1			peptidylprolyl isomerase
Ec05R	Yes	NC_004431.1	564641	+	2.87356	5	174	UAUCCGGCCUACGAAACCGCA	UACG	C_RS30495:c.33A>G		No		C_RS30495			hypothetical protein
Ec05R	Yes	NC_004431.1	651549	+	4.33586	63	1453	GUUCUCGCUUACGAACCGAAG	UACG	WP_000956465.1:c.137A>G	WP_000956465.1:p.Y46C	Yes	hokE	WP_000956465.1			type I toxin-antitoxin system toxin HokE
Ec05R	Yes	NC_004431.1	1087250	+	25	1	4	ACAUGACUCUACGCAAGUCAU	UACG				yccM-as
Ec05R	Yes	NC_004431.1	1249819	+	2.27273	1	44	GCCCACCUCUACGAAAGACUC	UACG	WP_000857405.1:c.500A>G; WP_001518539.1:c.25A>G	WP_001518539.1:p.T9A; WP_000857405.1:p.Y167C	Yes	ymdB, clsC	WP_000857405.1, WP_001518539.1			O-acetyl-ADP-ribose deacetylase, cardiolipin synthase ClsC
Ec05R	Yes	NC_004431.1	1630957	-	0.271739	2	736	GAGCCGGAUUACGAAGCAGCU	UACG	WP_000084387.1:c.476A>G	WP_000084387.1:p.Y159C	Yes	tpx	WP_000084387.1			thiol peroxidase
Ec05R	Yes	NC_004431.1	1686105	-	93.1507	136	146	CAAACGCUCUACGAACUGCGG	UACG	hokB:c.38A>G	hokB:p.Y13C	Yes		hokB			type I toxin-antitoxin system toxin HokB
Ec05R	Yes	NC_004431.1	2341790	+	0	0	0	CUCACGCGCUACGCACGCUGA	UACG	WP_001296203.1:c.375A>G		No	C_RS11875	WP_001296203.1			IS110-like element ISEc20 family transposase
Ec05R	Yes	NC_004431.1	2994452	-	0	0	119	GAGAACGGUUACGAUCCGGUC	UACG	WP_001235102.1:c.2423A>G	WP_001235102.1:p.Y808C	Yes	clpB	WP_001235102.1			ATP-dependent chaperone ClpB
Ec05R	Yes	NC_004431.1	3100422	-	80	116	145	GUACUCGGCUACGAACCGAGC	UACG			-	C_RS15425		C_RS15425			tRNA-Arg
Ec05R	Yes	NC_004431.1	3100562	-	68.8312	53	77	GUACUCGGCUACGAACCGAGC	UACG			-	C_RS15430		C_RS15430			tRNA-Arg
Ec05R	Yes	NC_004431.1	3100701	-	77.4194	24	31	GUACUCGGCUACGAACCGAGC	UACG			-	C_RS15435		C_RS15435			tRNA-Arg
Ec05R	Yes	NC_004431.1	3100840	-	69.8953	534	764	GUACUCGGCUACGAACCGAGC	UACG			-	C_RS15440		C_RS15440			tRNA-Arg
Ec05R	Yes	NC_004431.1	3100981	-	62.8006	1175	1871	GUACUCGGCUACGAACCGAGC	UACG			-	C_RS15445		C_RS15445			tRNA-Arg
Ec05R	Yes	NC_004431.1	3160969	-	10.2414	2215	21628	GUUCUCGCUUACGAAUCGAAG	UACG	WP_000956458.1:c.137A>G	WP_000956458.1:p.Y46C	Yes	C_RS15775	WP_000956458.1			Hok/Gef family protein
Ec05R	Yes	NC_004431.1	3218396	+	0	0	169	ACCGCGCGUUACGAAGCUGCG	UACG	WP_001327299.1:c.194A>G	WP_001327299.1:p.Y65C	Yes	csdA	WP_001327299.1			cysteine desulfurase CsdA
Ec05R	Yes	NC_004431.1	3415890	+	0	0	0	GCUGCAUCAUACGAAUAUGCA	UACG	C_RS16930:c.340A>G	C_RS16930:p.T114A	Yes		C_RS16930			cytochrome b/b6 domain-containing protein
Ec05R	Yes	NC_004431.1	3472061	+	0	0	0	UUGAAAGACUACGCAUCUUUU	UACG			-	C_RS30340-5'-UTR	30340
Ec05R	Yes	NC_004431.1	3646642	-	0	0	11	CAGCGUUGUUACGAACAUGCG	UACG	WP_000935202.1:c.209A>G	WP_000935202.1:p.Y70C	Yes	ttdR	WP_000935202.1			L-tartrate utilization transcriptional activator TtdR
Ec05R	Yes	NC_004431.1	3731685	-	2.89855	2	69	UUUCUGGAGUACGAUCCCGGU	UACG	WP_000147603.1:c.691A>G	WP_000147603.1:p.T231A	Yes	yraQ	WP_000147603.1			permease
Ec05R	Yes	NC_004431.1	3816734	-	0	0	135	ACAUAACGUUACGUACGCCUA	UACG	WP_001253543.1:c.2724A>G		No	yhdP	WP_001253543.1			AsmA2 domain-containing protein YhdP
Ec05R	Yes	NC_004431.1	3916582	-	11.7647	2	17	CUUCCAGAUUACGAAAAUGGA	UACG				prkB-as
Ec05R	Yes	NC_004431.1	4149892	-	0	0	13	GGCGCUUUCUACGACCAUUCG	UACG	WP_000189046.1:c.1153A>G	WP_000189046.1:p.T385A	Yes	yhjX	WP_000189046.1			MFS transporter
Ec05R	Yes	NC_004431.1	4178300	+	1.72414	3	174	UUUGCCCAUUACGACCGAGCA	UACG	WP_000144359.1:c.1051A>G	WP_000144359.1:p.T351A	Yes	avtA	WP_000144359.1			valine--pyruvate transaminase
Ec05R	Yes	NC_004431.1	4465827	+	7.61905	8	105	CUAUUGCUUUACGAAAGCGUA	UACG			-	trxA 5' UTR
Ec06R	No	NC_004431.1	16199	-	12.3967	15	121	UUCACGGCUUACGAAUCCGAG	UACG	WP_000809168.1:c.140A>G	WP_000809168.1:p.Y47C	Yes	hokC	WP_000809168.1			type I toxin-antitoxin system toxin hokC
Ec06R	No	NC_004431.1	54503	-	1.52672	4	262	CAGGGUCACUACGAAAUGAUC	UACG	WP_000610901.1:c.296A>G	WP_000610901.1:p.Y99C	Yes	apaG	WP_000610901.1			Co2+/Mg2+ efflux protein ApaG
Ec06R	No	NC_004431.1	370259	-	62.5	5	8	CCUUCGCAUUACGAAUGCGCU	UACG			-	thrW-as
Ec06R	No	NC_004431.1	536608	+	0.998185	11	1102	CAGAGCUACUACGAUCAGCAU	UACG	WP_000969372.1:c.767A>G	WP_000969372.1:p.Y256C	Yes	ppiD	WP_000969372.1			peptidylprolyl isomerase
Ec06R	No	NC_004431.1	564641	+	2.32558	2	86	UAUCCGGCCUACGAAACCGCA	UACG	C_RS30495:c.33A>G		No		C_RS30495			hypothetical protein
Ec06R	No	NC_004431.1	651549	+	5.19031	15	289	GUUCUCGCUUACGAACCGAAG	UACG	WP_000956465.1:c.137A>G	WP_000956465.1:p.Y46C	Yes	hokE	WP_000956465.1			type I toxin-antitoxin system toxin HokE
Ec06R	No	NC_004431.1	1087250	+	50	1	2	ACAUGACUCUACGCAAGUCAU	UACG				yccM-as
Ec06R	No	NC_004431.1	1249819	+	0	0	57	GCCCACCUCUACGAAAGACUC	UACG	WP_000857405.1:c.500A>G; WP_001518539.1:c.25A>G	WP_000857405.1:p.Y167C; WP_001518539.1:p.T9A	Yes	ymdB, clsC	WP_000857405.1, WP_001518539.1			O-acetyl-ADP-ribose deacetylase, cardiolipin synthase ClsC
Ec06R	No	NC_004431.1	1630957	-	0.986842	9	912	GAGCCGGAUUACGAAGCAGCU	UACG	WP_000084387.1:c.476A>G	WP_000084387.1:p.Y159C	Yes	tpx	WP_000084387.1			thiol peroxidase
Ec06R	No	NC_004431.1	1686105	-	0	0	0	CAAACGCUCUACGAACUGCGG	UACG	hokB:c.38A>G	hokB:p.Y13C	Yes		hokB			type I toxin-antitoxin system toxin HokB
Ec06R	No	NC_004431.1	2341790	+	33.3333	1	3	CUCACGCGCUACGCACGCUGA	UACG	WP_001296203.1:c.375A>G		No	C_RS11875	WP_001296203.1			IS110-like element ISEc20 family transposase
Ec06R	No	NC_004431.1	2994452	-	0	0	123	GAGAACGGUUACGAUCCGGUC	UACG	WP_001235102.1:c.2423A>G	WP_001235102.1:p.Y808C	Yes	clpB	WP_001235102.1			ATP-dependent chaperone ClpB
Ec06R	No	NC_004431.1	3100422	-	85.9729	190	221	GUACUCGGCUACGAACCGAGC	UACG			-	C_RS15425		C_RS15425			tRNA-Arg
Ec06R	No	NC_004431.1	3100562	-	94.3925	101	107	GUACUCGGCUACGAACCGAGC	UACG			-	C_RS15430		C_RS15430			tRNA-Arg
Ec06R	No	NC_004431.1	3100701	-	78.3688	221	282	GUACUCGGCUACGAACCGAGC	UACG			-	C_RS15435		C_RS15435			tRNA-Arg
Ec06R	No	NC_004431.1	3100840	-	83.0592	1010	1216	GUACUCGGCUACGAACCGAGC	UACG			-	C_RS15440		C_RS15440			tRNA-Arg
Ec06R	No	NC_004431.1	3100981	-	73.0629	2612	3575	GUACUCGGCUACGAACCGAGC	UACG			-	C_RS15445		C_RS15445			tRNA-Arg
Ec06R	No	NC_004431.1	3160969	-	20.7936	807	3881	GUUCUCGCUUACGAAUCGAAG	UACG	WP_000956458.1:c.137A>G	WP_000956458.1:p.Y46C	Yes	C_RS15775	WP_000956458.1			Hok/Gef family protein
Ec06R	No	NC_004431.1	3218396	+	1.16959	2	171	ACCGCGCGUUACGAAGCUGCG	UACG	WP_001327299.1:c.194A>G	WP_001327299.1:p.Y65C	Yes	csdA	WP_001327299.1			cysteine desulfurase CsdA
Ec06R	No	NC_004431.1	3415890	+	34.7826	24	69	GCUGCAUCAUACGAAUAUGCA	UACG	C_RS16930:c.340A>G	C_RS16930:p.T114A	Yes		C_RS16930			cytochrome b/b6 domain-containing protein
Ec06R	No	NC_004431.1	3472061	+	0	0	0	UUGAAAGACUACGCAUCUUUU	UACG			-	C_RS30340-5'-UTR	30340
Ec06R	No	NC_004431.1	3646642	-	0	0	74	CAGCGUUGUUACGAACAUGCG	UACG	WP_000935202.1:c.209A>G	WP_000935202.1:p.Y70C	Yes	ttdR	WP_000935202.1			L-tartrate utilization transcriptional activator TtdR
Ec06R	No	NC_004431.1	3731685	-	8.69565	8	92	UUUCUGGAGUACGAUCCCGGU	UACG	WP_000147603.1:c.691A>G	WP_000147603.1:p.T231A	Yes	yraQ	WP_000147603.1			permease
Ec06R	No	NC_004431.1	3816734	-	0	0	115	ACAUAACGUUACGUACGCCUA	UACG	WP_001253543.1:c.2724A>G		No	yhdP	WP_001253543.1			AsmA2 domain-containing protein YhdP
Ec06R	No	NC_004431.1	3916582	-	12.5	2	16	CUUCCAGAUUACGAAAAUGGA	UACG				prkB-as
Ec06R	No	NC_004431.1	4149892	-	0.641849	5	779	GGCGCUUUCUACGACCAUUCG	UACG	WP_000189046.1:c.1153A>G	WP_000189046.1:p.T385A	Yes	yhjX	WP_000189046.1			MFS transporter
Ec06R	No	NC_004431.1	4178300	+	3.92157	4	102	UUUGCCCAUUACGACCGAGCA	UACG	WP_000144359.1:c.1051A>G	WP_000144359.1:p.T351A	Yes	avtA	WP_000144359.1			valine--pyruvate transaminase
Ec06R	No	NC_004431.1	4465827	+	0	0	11	CUAUUGCUUUACGAAAGCGUA	UACG			-	trxA 5' UTR
Ec07R	No	NC_004431.1	16199	-	4.23729	5	118	UUCACGGCUUACGAAUCCGAG	UACG	WP_000809168.1:c.140A>G	WP_000809168.1:p.Y47C	Yes	hokC	WP_000809168.1			type I toxin-antitoxin system toxin hokC
Ec07R	No	NC_004431.1	54503	-	2.08333	7	336	CAGGGUCACUACGAAAUGAUC	UACG	WP_000610901.1:c.296A>G	WP_000610901.1:p.Y99C	Yes	apaG	WP_000610901.1			Co2+/Mg2+ efflux protein ApaG
Ec07R	No	NC_004431.1	370259	-	25	1	4	CCUUCGCAUUACGAAUGCGCU	UACG			-	thrW-as
Ec07R	No	NC_004431.1	536608	+	1.39104	9	647	CAGAGCUACUACGAUCAGCAU	UACG	WP_000969372.1:c.767A>G	WP_000969372.1:p.Y256C	Yes	ppiD	WP_000969372.1			peptidylprolyl isomerase
Ec07R	No	NC_004431.1	564641	+	5.26316	2	38	UAUCCGGCCUACGAAACCGCA	UACG	C_RS30495:c.33A>G		No		C_RS30495			hypothetical protein
Ec07R	No	NC_004431.1	651549	+	3.84615	1	26	GUUCUCGCUUACGAACCGAAG	UACG	WP_000956465.1:c.137A>G	WP_000956465.1:p.Y46C	Yes	hokE	WP_000956465.1			type I toxin-antitoxin system toxin HokE
Ec07R	No	NC_004431.1	1087250	+	0	0	1	ACAUGACUCUACGCAAGUCAU	UACG				yccM-as
Ec07R	No	NC_004431.1	1249819	+	0	0	58	GCCCACCUCUACGAAAGACUC	UACG	WP_000857405.1:c.500A>G; WP_001518539.1:c.25A>G	WP_000857405.1:p.Y167C; WP_001518539.1:p.T9A	Yes	ymdB, clsC	WP_000857405.1, WP_001518539.1			O-acetyl-ADP-ribose deacetylase, cardiolipin synthase ClsC
Ec07R	No	NC_004431.1	1630957	-	1.38122	10	724	GAGCCGGAUUACGAAGCAGCU	UACG	WP_000084387.1:c.476A>G	WP_000084387.1:p.Y159C	Yes	tpx	WP_000084387.1			thiol peroxidase
Ec07R	No	NC_004431.1	1686105	-	100	14	14	CAAACGCUCUACGAACUGCGG	UACG	hokB:c.38A>G	hokB:p.Y13C	Yes		hokB			type I toxin-antitoxin system toxin HokB
Ec07R	No	NC_004431.1	2341790	+	0	0	0	CUCACGCGCUACGCACGCUGA	UACG	WP_001296203.1:c.375A>G		No	C_RS11875	WP_001296203.1			IS110-like element ISEc20 family transposase
Ec07R	No	NC_004431.1	2994452	-	0	0	98	GAGAACGGUUACGAUCCGGUC	UACG	WP_001235102.1:c.2423A>G	WP_001235102.1:p.Y808C	Yes	clpB	WP_001235102.1			ATP-dependent chaperone ClpB
Ec07R	No	NC_004431.1	3100422	-	90.3333	271	300	GUACUCGGCUACGAACCGAGC	UACG			-	C_RS15425		C_RS15425			tRNA-Arg
Ec07R	No	NC_004431.1	3100562	-	100	1	1	GUACUCGGCUACGAACCGAGC	UACG			-	C_RS15430		C_RS15430			tRNA-Arg
Ec07R	No	NC_004431.1	3100701	-	100	1	1	GUACUCGGCUACGAACCGAGC	UACG			-	C_RS15435		C_RS15435			tRNA-Arg
Ec07R	No	NC_004431.1	3100840	-	93.4959	115	123	GUACUCGGCUACGAACCGAGC	UACG			-	C_RS15440		C_RS15440			tRNA-Arg
Ec07R	No	NC_004431.1	3100981	-	66.7656	225	337	GUACUCGGCUACGAACCGAGC	UACG			-	C_RS15445		C_RS15445			tRNA-Arg
Ec07R	No	NC_004431.1	3160969	-	37.5	3	8	GUUCUCGCUUACGAAUCGAAG	UACG	WP_000956458.1:c.137A>G	WP_000956458.1:p.Y46C	Yes	C_RS15775	WP_000956458.1			Hok/Gef family protein
Ec07R	No	NC_004431.1	3218396	+	0	0	56	ACCGCGCGUUACGAAGCUGCG	UACG	WP_001327299.1:c.194A>G	WP_001327299.1:p.Y65C	Yes	csdA	WP_001327299.1			cysteine desulfurase CsdA
Ec07R	No	NC_004431.1	3415890	+	0	0	0	GCUGCAUCAUACGAAUAUGCA	UACG	C_RS16930:c.340A>G	C_RS16930:p.T114A	Yes		C_RS16930			cytochrome b/b6 domain-containing protein
Ec07R	No	NC_004431.1	3472061	+	0	0	0	UUGAAAGACUACGCAUCUUUU	UACG			-	C_RS30340-5'-UTR	30340
Ec07R	No	NC_004431.1	3646642	-	0	0	20	CAGCGUUGUUACGAACAUGCG	UACG	WP_000935202.1:c.209A>G	WP_000935202.1:p.Y70C	Yes	ttdR	WP_000935202.1			L-tartrate utilization transcriptional activator TtdR
Ec07R	No	NC_004431.1	3731685	-	10.5263	4	38	UUUCUGGAGUACGAUCCCGGU	UACG	WP_000147603.1:c.691A>G	WP_000147603.1:p.T231A	Yes	yraQ	WP_000147603.1			permease
Ec07R	No	NC_004431.1	3816734	-	2.46914	2	81	ACAUAACGUUACGUACGCCUA	UACG	WP_001253543.1:c.2724A>G		No	yhdP	WP_001253543.1			AsmA2 domain-containing protein YhdP
Ec07R	No	NC_004431.1	3916582	-	33.3333	1	3	CUUCCAGAUUACGAAAAUGGA	UACG				prkB-as
Ec07R	No	NC_004431.1	4149892	-	0	0	5	GGCGCUUUCUACGACCAUUCG	UACG	WP_000189046.1:c.1153A>G	WP_000189046.1:p.T385A	Yes	yhjX	WP_000189046.1			MFS transporter
Ec07R	No	NC_004431.1	4178300	+	10.8911	11	101	UUUGCCCAUUACGACCGAGCA	UACG	WP_000144359.1:c.1051A>G	WP_000144359.1:p.T351A	Yes	avtA	WP_000144359.1			valine--pyruvate transaminase
Ec07R	No	NC_004431.1	4465827	+	0	0	10	CUAUUGCUUUACGAAAGCGUA	UACG			-	trxA 5' UTR
Ec08R	No	NC_004431.1	16199	-	3.28358	11	335	UUCACGGCUUACGAAUCCGAG	UACG	WP_000809168.1:c.140A>G	WP_000809168.1:p.Y47C	Yes	hokC	WP_000809168.1			type I toxin-antitoxin system toxin hokC
Ec08R	No	NC_004431.1	54503	-	1.5625	3	192	CAGGGUCACUACGAAAUGAUC	UACG	WP_000610901.1:c.296A>G	WP_000610901.1:p.Y99C	Yes	apaG	WP_000610901.1			Co2+/Mg2+ efflux protein ApaG
Ec08R	No	NC_004431.1	370259	-	50	2	4	CCUUCGCAUUACGAAUGCGCU	UACG			-	thrW-as
Ec08R	No	NC_004431.1	536608	+	2	17	850	CAGAGCUACUACGAUCAGCAU	UACG	WP_000969372.1:c.767A>G	WP_000969372.1:p.Y256C	Yes	ppiD	WP_000969372.1			peptidylprolyl isomerase
Ec08R	No	NC_004431.1	564641	+	0	0	73	UAUCCGGCCUACGAAACCGCA	UACG	C_RS30495:c.33A>G		No		C_RS30495			hypothetical protein
Ec08R	No	NC_004431.1	651549	+	4.25926	23	540	GUUCUCGCUUACGAACCGAAG	UACG	WP_000956465.1:c.137A>G	WP_000956465.1:p.Y46C	Yes	hokE	WP_000956465.1			type I toxin-antitoxin system toxin HokE
Ec08R	No	NC_004431.1	1087250	+	33.3333	1	3	ACAUGACUCUACGCAAGUCAU	UACG				yccM-as
Ec08R	No	NC_004431.1	1249819	+	3.07692	2	65	GCCCACCUCUACGAAAGACUC	UACG	WP_000857405.1:c.500A>G; WP_001518539.1:c.25A>G	WP_001518539.1:p.T9A; WP_000857405.1:p.Y167C	Yes	ymdB, clsC	WP_000857405.1, WP_001518539.1			O-acetyl-ADP-ribose deacetylase, cardiolipin synthase ClsC
Ec08R	No	NC_004431.1	1630957	-	1.2	6	500	GAGCCGGAUUACGAAGCAGCU	UACG	WP_000084387.1:c.476A>G	WP_000084387.1:p.Y159C	Yes	tpx	WP_000084387.1			thiol peroxidase
Ec08R	No	NC_004431.1	1686105	-	98.7578	159	161	CAAACGCUCUACGAACUGCGG	UACG	hokB:c.38A>G	hokB:p.Y13C	Yes		hokB			type I toxin-antitoxin system toxin HokB
Ec08R	No	NC_004431.1	2341790	+	0	0	0	CUCACGCGCUACGCACGCUGA	UACG	WP_001296203.1:c.375A>G		No	C_RS11875	WP_001296203.1			IS110-like element ISEc20 family transposase
Ec08R	No	NC_004431.1	2994452	-	0	0	73	GAGAACGGUUACGAUCCGGUC	UACG	WP_001235102.1:c.2423A>G	WP_001235102.1:p.Y808C	Yes	clpB	WP_001235102.1			ATP-dependent chaperone ClpB
Ec08R	No	NC_004431.1	3100422	-	86.7145	483	557	GUACUCGGCUACGAACCGAGC	UACG			-	C_RS15425		C_RS15425			tRNA-Arg
Ec08R	No	NC_004431.1	3100562	-	87.9004	494	562	GUACUCGGCUACGAACCGAGC	UACG			-	C_RS15430		C_RS15430			tRNA-Arg
Ec08R	No	NC_004431.1	3100701	-	80	20	25	GUACUCGGCUACGAACCGAGC	UACG			-	C_RS15435		C_RS15435			tRNA-Arg
Ec08R	No	NC_004431.1	3100840	-	78.0105	745	955	GUACUCGGCUACGAACCGAGC	UACG			-	C_RS15440		C_RS15440			tRNA-Arg
Ec08R	No	NC_004431.1	3100981	-	75.2148	2364	3143	GUACUCGGCUACGAACCGAGC	UACG			-	C_RS15445		C_RS15445			tRNA-Arg
Ec08R	No	NC_004431.1	3160969	-	18.6014	266	1430	GUUCUCGCUUACGAAUCGAAG	UACG	WP_000956458.1:c.137A>G	WP_000956458.1:p.Y46C	Yes	C_RS15775	WP_000956458.1			Hok/Gef family protein
Ec08R	No	NC_004431.1	3218396	+	0.787402	1	127	ACCGCGCGUUACGAAGCUGCG	UACG	WP_001327299.1:c.194A>G	WP_001327299.1:p.Y65C	Yes	csdA	WP_001327299.1			cysteine desulfurase CsdA
Ec08R	No	NC_004431.1	3415890	+	0	0	0	GCUGCAUCAUACGAAUAUGCA	UACG	C_RS16930:c.340A>G	C_RS16930:p.T114A	Yes		C_RS16930			cytochrome b/b6 domain-containing protein
Ec08R	No	NC_004431.1	3472061	+	0	0	0	UUGAAAGACUACGCAUCUUUU	UACG			-	C_RS30340-5'-UTR	30340
Ec08R	No	NC_004431.1	3646642	-	0	0	26	CAGCGUUGUUACGAACAUGCG	UACG	WP_000935202.1:c.209A>G	WP_000935202.1:p.Y70C	Yes	ttdR	WP_000935202.1			L-tartrate utilization transcriptional activator TtdR
Ec08R	No	NC_004431.1	3731685	-	12.7273	7	55	UUUCUGGAGUACGAUCCCGGU	UACG	WP_000147603.1:c.691A>G	WP_000147603.1:p.T231A	Yes	yraQ	WP_000147603.1			permease
Ec08R	No	NC_004431.1	3816734	-	3.125	2	64	ACAUAACGUUACGUACGCCUA	UACG	WP_001253543.1:c.2724A>G		No	yhdP	WP_001253543.1			AsmA2 domain-containing protein YhdP
Ec08R	No	NC_004431.1	3916582	-	0	0	6	CUUCCAGAUUACGAAAAUGGA	UACG				prkB-as
Ec08R	No	NC_004431.1	4149892	-	0	0	170	GGCGCUUUCUACGACCAUUCG	UACG	WP_000189046.1:c.1153A>G	WP_000189046.1:p.T385A	Yes	yhjX	WP_000189046.1			MFS transporter
Ec08R	No	NC_004431.1	4178300	+	3.40909	3	88	UUUGCCCAUUACGACCGAGCA	UACG	WP_000144359.1:c.1051A>G	WP_000144359.1:p.T351A	Yes	avtA	WP_000144359.1			valine--pyruvate transaminase
Ec08R	No	NC_004431.1	4465827	+	0	0	1	CUAUUGCUUUACGAAAGCGUA	UACG			-	trxA 5' UTR
Ec09R	Yes	NC_004431.1	16199	-	4.10765	29	706	UUCACGGCUUACGAAUCCGAG	UACG	WP_000809168.1:c.140A>G	WP_000809168.1:p.Y47C	Yes	hokC	WP_000809168.1			type I toxin-antitoxin system toxin hokC
Ec09R	Yes	NC_004431.1	54503	-	2.13144	12	563	CAGGGUCACUACGAAAUGAUC	UACG	WP_000610901.1:c.296A>G	WP_000610901.1:p.Y99C	Yes	apaG	WP_000610901.1			Co2+/Mg2+ efflux protein ApaG
Ec09R	Yes	NC_004431.1	370259	-	100	1	1	CCUUCGCAUUACGAAUGCGCU	UACG			-	thrW-as
Ec09R	Yes	NC_004431.1	536608	+	1.73819	32	1841	CAGAGCUACUACGAUCAGCAU	UACG	WP_000969372.1:c.767A>G	WP_000969372.1:p.Y256C	Yes	ppiD	WP_000969372.1			peptidylprolyl isomerase
Ec09R	Yes	NC_004431.1	564641	+	0	0	0	UAUCCGGCCUACGAAACCGCA	UACG	C_RS30495:c.33A>G		No		C_RS30495			hypothetical protein
Ec09R	Yes	NC_004431.1	651549	+	5.97015	28	469	GUUCUCGCUUACGAACCGAAG	UACG	WP_000956465.1:c.137A>G	WP_000956465.1:p.Y46C	Yes	hokE	WP_000956465.1			type I toxin-antitoxin system toxin HokE
Ec09R	Yes	NC_004431.1	1087250	+	17.6471	3	17	ACAUGACUCUACGCAAGUCAU	UACG				yccM-as
Ec09R	Yes	NC_004431.1	1249819	+	0	0	227	GCCCACCUCUACGAAAGACUC	UACG	WP_000857405.1:c.500A>G; WP_001518539.1:c.25A>G	WP_000857405.1:p.Y167C; WP_001518539.1:p.T9A	Yes	ymdB, clsC	WP_000857405.1, WP_001518539.1			O-acetyl-ADP-ribose deacetylase, cardiolipin synthase ClsC
Ec09R	Yes	NC_004431.1	1630957	-	1.59672	35	2192	GAGCCGGAUUACGAAGCAGCU	UACG	WP_000084387.1:c.476A>G	WP_000084387.1:p.Y159C	Yes	tpx	WP_000084387.1			thiol peroxidase
Ec09R	Yes	NC_004431.1	1686105	-	62.5	5	8	CAAACGCUCUACGAACUGCGG	UACG	hokB:c.38A>G	hokB:p.Y13C	Yes		hokB			type I toxin-antitoxin system toxin HokB
Ec09R	Yes	NC_004431.1	2341790	+	22.2222	2	9	CUCACGCGCUACGCACGCUGA	UACG	WP_001296203.1:c.375A>G		No	C_RS11875	WP_001296203.1			IS110-like element ISEc20 family transposase
Ec09R	Yes	NC_004431.1	2994452	-	4.64548	19	409	GAGAACGGUUACGAUCCGGUC	UACG	WP_001235102.1:c.2423A>G	WP_001235102.1:p.Y808C	Yes	clpB	WP_001235102.1			ATP-dependent chaperone ClpB
Ec09R	Yes	NC_004431.1	3100422	-	86.1804	449	521	GUACUCGGCUACGAACCGAGC	UACG			-	C_RS15425		C_RS15425			tRNA-Arg
Ec09R	Yes	NC_004431.1	3100562	-	88.764	237	267	GUACUCGGCUACGAACCGAGC	UACG			-	C_RS15430		C_RS15430			tRNA-Arg
Ec09R	Yes	NC_004431.1	3100701	-	83.0369	607	731	GUACUCGGCUACGAACCGAGC	UACG			-	C_RS15435		C_RS15435			tRNA-Arg
Ec09R	Yes	NC_004431.1	3100840	-	81.5975	1849	2266	GUACUCGGCUACGAACCGAGC	UACG			-	C_RS15440		C_RS15440			tRNA-Arg
Ec09R	Yes	NC_004431.1	3100981	-	68.49	3243	4735	GUACUCGGCUACGAACCGAGC	UACG			-	C_RS15445		C_RS15445			tRNA-Arg
Ec09R	Yes	NC_004431.1	3160969	-	22.5422	454	2014	GUUCUCGCUUACGAAUCGAAG	UACG	WP_000956458.1:c.137A>G	WP_000956458.1:p.Y46C	Yes	C_RS15775	WP_000956458.1			Hok/Gef family protein
Ec09R	Yes	NC_004431.1	3218396	+	0.306748	1	326	ACCGCGCGUUACGAAGCUGCG	UACG	WP_001327299.1:c.194A>G	WP_001327299.1:p.Y65C	Yes	csdA	WP_001327299.1			cysteine desulfurase CsdA
Ec09R	Yes	NC_004431.1	3415890	+	47.619	10	21	GCUGCAUCAUACGAAUAUGCA	UACG	C_RS16930:c.340A>G	C_RS16930:p.T114A	Yes		C_RS16930			cytochrome b/b6 domain-containing protein
Ec09R	Yes	NC_004431.1	3472061	+	15	39	260	UUGAAAGACUACGCAUCUUUU	UACG			-	C_RS30340-5'-UTR	30340
Ec09R	Yes	NC_004431.1	3646642	-	1.94175	2	103	CAGCGUUGUUACGAACAUGCG	UACG	WP_000935202.1:c.209A>G	WP_000935202.1:p.Y70C	Yes	ttdR	WP_000935202.1			L-tartrate utilization transcriptional activator TtdR
Ec09R	Yes	NC_004431.1	3731685	-	8.10811	6	74	UUUCUGGAGUACGAUCCCGGU	UACG	WP_000147603.1:c.691A>G	WP_000147603.1:p.T231A	Yes	yraQ	WP_000147603.1			permease
Ec09R	Yes	NC_004431.1	3816734	-	1.93548	3	155	ACAUAACGUUACGUACGCCUA	UACG	WP_001253543.1:c.2724A>G		No	yhdP	WP_001253543.1			AsmA2 domain-containing protein YhdP
Ec09R	Yes	NC_004431.1	3916582	-	33.3333	3	9	CUUCCAGAUUACGAAAAUGGA	UACG				prkB-as
Ec09R	Yes	NC_004431.1	4149892	-	9.7561	4	41	GGCGCUUUCUACGACCAUUCG	UACG	WP_000189046.1:c.1153A>G	WP_000189046.1:p.T385A	Yes	yhjX	WP_000189046.1			MFS transporter
Ec09R	Yes	NC_004431.1	4178300	+	7.75194	20	258	UUUGCCCAUUACGACCGAGCA	UACG	WP_000144359.1:c.1051A>G	WP_000144359.1:p.T351A	Yes	avtA	WP_000144359.1			valine--pyruvate transaminase
Ec09R	Yes	NC_004431.1	4465827	+	5.55556	2	36	CUAUUGCUUUACGAAAGCGUA	UACG			-	trxA 5' UTR
Ec10R	Yes	NC_004431.1	16199	-	5.54017	20	361	UUCACGGCUUACGAAUCCGAG	UACG	WP_000809168.1:c.140A>G	WP_000809168.1:p.Y47C	Yes	hokC	WP_000809168.1			type I toxin-antitoxin system toxin hokC
Ec10R	Yes	NC_004431.1	54503	-	2.20994	12	543	CAGGGUCACUACGAAAUGAUC	UACG	WP_000610901.1:c.296A>G	WP_000610901.1:p.Y99C	Yes	apaG	WP_000610901.1			Co2+/Mg2+ efflux protein ApaG
Ec10R	Yes	NC_004431.1	370259	-	75	9	12	CCUUCGCAUUACGAAUGCGCU	UACG			-	thrW-as
Ec10R	Yes	NC_004431.1	536608	+	2.49848	41	1641	CAGAGCUACUACGAUCAGCAU	UACG	WP_000969372.1:c.767A>G	WP_000969372.1:p.Y256C	Yes	ppiD	WP_000969372.1			peptidylprolyl isomerase
Ec10R	Yes	NC_004431.1	564641	+	0	0	0	UAUCCGGCCUACGAAACCGCA	UACG	C_RS30495:c.33A>G		No		C_RS30495			hypothetical protein
Ec10R	Yes	NC_004431.1	651549	+	16.0494	52	324	GUUCUCGCUUACGAACCGAAG	UACG	WP_000956465.1:c.137A>G	WP_000956465.1:p.Y46C	Yes	hokE	WP_000956465.1			type I toxin-antitoxin system toxin HokE
Ec10R	Yes	NC_004431.1	1087250	+	41.6667	5	12	ACAUGACUCUACGCAAGUCAU	UACG				yccM-as
Ec10R	Yes	NC_004431.1	1249819	+	1.3245	2	151	GCCCACCUCUACGAAAGACUC	UACG	WP_000857405.1:c.500A>G; WP_001518539.1:c.25A>G	WP_000857405.1:p.Y167C; WP_001518539.1:p.T9A	Yes	ymdB, clsC	WP_000857405.1, WP_001518539.1			O-acetyl-ADP-ribose deacetylase, cardiolipin synthase ClsC
Ec10R	Yes	NC_004431.1	1630957	-	2.4628	48	1949	GAGCCGGAUUACGAAGCAGCU	UACG	WP_000084387.1:c.476A>G	WP_000084387.1:p.Y159C	Yes	tpx	WP_000084387.1			thiol peroxidase
Ec10R	Yes	NC_004431.1	1686105	-	100	1	1	CAAACGCUCUACGAACUGCGG	UACG	hokB:c.38A>G	hokB:p.Y13C	Yes		hokB			type I toxin-antitoxin system toxin HokB
Ec10R	Yes	NC_004431.1	2341790	+	22.2222	2	9	CUCACGCGCUACGCACGCUGA	UACG	WP_001296203.1:c.375A>G		No	C_RS11875	WP_001296203.1			IS110-like element ISEc20 family transposase
Ec10R	Yes	NC_004431.1	2994452	-	4.15335	13	313	GAGAACGGUUACGAUCCGGUC	UACG	WP_001235102.1:c.2423A>G	WP_001235102.1:p.Y808C	Yes	clpB	WP_001235102.1			ATP-dependent chaperone ClpB
Ec10R	Yes	NC_004431.1	3100422	-	89.6465	355	396	GUACUCGGCUACGAACCGAGC	UACG			-	C_RS15425		C_RS15425			tRNA-Arg
Ec10R	Yes	NC_004431.1	3100562	-	92.1569	188	204	GUACUCGGCUACGAACCGAGC	UACG			-	C_RS15430		C_RS15430			tRNA-Arg
Ec10R	Yes	NC_004431.1	3100701	-	80.8	404	500	GUACUCGGCUACGAACCGAGC	UACG			-	C_RS15435		C_RS15435			tRNA-Arg
Ec10R	Yes	NC_004431.1	3100840	-	84.4429	1205	1427	GUACUCGGCUACGAACCGAGC	UACG			-	C_RS15440		C_RS15440			tRNA-Arg
Ec10R	Yes	NC_004431.1	3100981	-	73.5982	1982	2693	GUACUCGGCUACGAACCGAGC	UACG			-	C_RS15445		C_RS15445			tRNA-Arg
Ec10R	Yes	NC_004431.1	3160969	-	23.0994	158	684	GUUCUCGCUUACGAAUCGAAG	UACG	WP_000956458.1:c.137A>G	WP_000956458.1:p.Y46C	Yes	C_RS15775	WP_000956458.1			Hok/Gef family protein
Ec10R	Yes	NC_004431.1	3218396	+	2.90323	9	310	ACCGCGCGUUACGAAGCUGCG	UACG	WP_001327299.1:c.194A>G	WP_001327299.1:p.Y65C	Yes	csdA	WP_001327299.1			cysteine desulfurase CsdA
Ec10R	Yes	NC_004431.1	3415890	+	0	0	0	GCUGCAUCAUACGAAUAUGCA	UACG	C_RS16930:c.340A>G	C_RS16930:p.T114A	Yes		C_RS16930			cytochrome b/b6 domain-containing protein
Ec10R	Yes	NC_004431.1	3472061	+	15.6425	28	179	UUGAAAGACUACGCAUCUUUU	UACG			-	C_RS30340-5'-UTR	30340
Ec10R	Yes	NC_004431.1	3646642	-	5	3	60	CAGCGUUGUUACGAACAUGCG	UACG	WP_000935202.1:c.209A>G	WP_000935202.1:p.Y70C	Yes	ttdR	WP_000935202.1			L-tartrate utilization transcriptional activator TtdR
Ec10R	Yes	NC_004431.1	3731685	-	8.33333	5	60	UUUCUGGAGUACGAUCCCGGU	UACG	WP_000147603.1:c.691A>G	WP_000147603.1:p.T231A	Yes	yraQ	WP_000147603.1			permease
Ec10R	Yes	NC_004431.1	3816734	-	0.813008	1	123	ACAUAACGUUACGUACGCCUA	UACG	WP_001253543.1:c.2724A>G		No	yhdP	WP_001253543.1			AsmA2 domain-containing protein YhdP
Ec10R	Yes	NC_004431.1	3916582	-	33.3333	4	12	CUUCCAGAUUACGAAAAUGGA	UACG				prkB-as
Ec10R	Yes	NC_004431.1	4149892	-	7.31707	3	41	GGCGCUUUCUACGACCAUUCG	UACG	WP_000189046.1:c.1153A>G	WP_000189046.1:p.T385A	Yes	yhjX	WP_000189046.1			MFS transporter
Ec10R	Yes	NC_004431.1	4178300	+	5.80913	14	241	UUUGCCCAUUACGACCGAGCA	UACG	WP_000144359.1:c.1051A>G	WP_000144359.1:p.T351A	Yes	avtA	WP_000144359.1			valine--pyruvate transaminase
Ec10R	Yes	NC_004431.1	4465827	+	17.1429	6	35	CUAUUGCUUUACGAAAGCGUA	UACG			-	trxA 5' UTR

## Sheet: SuppTable 2 EC CFT073
Sample name	Chromosome	Region	Strand	Editing level (%)	Variant Read count	Coverage	Flanking sequence	4 base motif	Coding region change	Amino acid change	Non-synonymous	UPEC_Gene	UPEC_CDS	UPEC_tRNA	UPEC_rRNA	product (UPEC_CDS)	product (UPEC_tRNA)	product (UPEC_rRNA)
SRR12584444	NC_004431.1	270360	-	4.73373	8	169	TCGGTGACCTACGAAGAAACC	TACG	WP_001313577.1:c.278A>G	WP_001313577.1:p.Y93C	Yes	C_RS01355	WP_001313577.1			hypothetical protein
SRR12584445	NC_004431.1	270360	-	3.80435	7	184	TCGGTGACCTACGAAGAAACC	TACG	WP_001313577.1:c.278A>G	WP_001313577.1:p.Y93C	Yes	C_RS01355	WP_001313577.1			hypothetical protein
SRR12584443	NC_004431.1	370259	-	31.4815	17	54	CCTTCGCATTACGAATGCGCT	TACG			-	C_RS01795		C_RS01795			tRNA-Thr
SRR12584445	NC_004431.1	370259	-	33.3333	14	42	CCTTCGCATTACGAATGCGCT	TACG			-	C_RS01795		C_RS01795			tRNA-Thr
SRR12584444	NC_004431.1	370259	-	19.6429	11	56	CCTTCGCATTACGAATGCGCT	TACG			-	C_RS01795		C_RS01795			tRNA-Thr
SRR12584444	NC_004431.1	3100422	-	69.7674	180	258	GTACTCGGCTACGAACCGAGC	TACG			-	C_RS15425		C_RS15425			tRNA-Arg
SRR12584443	NC_004431.1	3100422	-	62.0818	167	269	GTACTCGGCTACGAACCGAGC	TACG			-	C_RS15425		C_RS15425			tRNA-Arg
SRR12584445	NC_004431.1	3100422	-	70.5607	151	214	GTACTCGGCTACGAACCGAGC	TACG			-	C_RS15425		C_RS15425			tRNA-Arg
SRR12584444	NC_004431.1	3100562	-	57.7657	212	367	GTACTCGGCTACGAACCGAGC	TACG			-	C_RS15430		C_RS15430			tRNA-Arg
SRR12584443	NC_004431.1	3100562	-	56.8182	200	352	GTACTCGGCTACGAACCGAGC	TACG			-	C_RS15430		C_RS15430			tRNA-Arg
SRR12584445	NC_004431.1	3100562	-	58.1395	150	258	GTACTCGGCTACGAACCGAGC	TACG			-	C_RS15430		C_RS15430			tRNA-Arg
SRR12584444	NC_004431.1	3100701	-	60.1571	536	891	GTACTCGGCTACGAACCGAGC	TACG			-	C_RS15435		C_RS15435			tRNA-Arg
SRR12584443	NC_004431.1	3100701	-	59.4431	491	826	GTACTCGGCTACGAACCGAGC	TACG			-	C_RS15435		C_RS15435			tRNA-Arg
SRR12584445	NC_004431.1	3100701	-	62.8713	381	606	GTACTCGGCTACGAACCGAGC	TACG			-	C_RS15435		C_RS15435			tRNA-Arg
SRR12584444	NC_004431.1	3100840	-	68.9248	1750	2539	GTACTCGGCTACGAACCGAGC	TACG			-	C_RS15440		C_RS15440			tRNA-Arg
SRR12584443	NC_004431.1	3100840	-	70.6836	1613	2282	GTACTCGGCTACGAACCGAGC	TACG			-	C_RS15440		C_RS15440			tRNA-Arg
SRR12584445	NC_004431.1	3100840	-	69.6643	1100	1579	GTACTCGGCTACGAACCGAGC	TACG			-	C_RS15440		C_RS15440			tRNA-Arg
SRR12584444	NC_004431.1	3100981	-	66.5223	3378	5078	GTACTCGGCTACGAACCGAGC	TACG			-	C_RS15445		C_RS15445			tRNA-Arg
SRR12584443	NC_004431.1	3100981	-	67.5936	3160	4675	GTACTCGGCTACGAACCGAGC	TACG			-	C_RS15445		C_RS15445			tRNA-Arg
SRR12584445	NC_004431.1	3100981	-	69.8483	2210	3164	GTACTCGGCTACGAACCGAGC	TACG			-	C_RS15445		C_RS15445			tRNA-Arg
SRR12584443	NC_004431.1	3160969	-	16.1264	194	1203	GTTCTCGCTTACGAATCGAAG	TACG	WP_000956458.1:c.137A>G	WP_000956458.1:p.Y46C	Yes	C_RS15775	WP_000956458.1			Hok/Gef family protein
SRR12584444	NC_004431.1	3160969	-	16.1137	170	1055	GTTCTCGCTTACGAATCGAAG	TACG	WP_000956458.1:c.137A>G	WP_000956458.1:p.Y46C	Yes	C_RS15775	WP_000956458.1			Hok/Gef family protein
SRR12584445	NC_004431.1	3160969	-	14.4068	170	1180	GTTCTCGCTTACGAATCGAAG	TACG	WP_000956458.1:c.137A>G	WP_000956458.1:p.Y46C	Yes	C_RS15775	WP_000956458.1			Hok/Gef family protein
SRR12584443	NC_004431.1	16199	-	9.28382	35	377	TTCACGGCTTACGAATCCGAG	TACG	WP_000809168.1:c.140A>G	WP_000809168.1:p.Y47C	Yes	mokC	WP_000809168.1			type I toxin-antitoxin system toxin MokC
SRR12584444	NC_004431.1	16199	-	9.09091	32	352	TTCACGGCTTACGAATCCGAG	TACG	WP_000809168.1:c.140A>G	WP_000809168.1:p.Y47C	Yes	mokC	WP_000809168.1			type I toxin-antitoxin system toxin MokC
SRR12584445	NC_004431.1	16199	-	8.88889	32	360	TTCACGGCTTACGAATCCGAG	TACG	WP_000809168.1:c.140A>G	WP_000809168.1:p.Y47C	Yes	mokC	WP_000809168.1			type I toxin-antitoxin system toxin MokC
SRR12584445	NC_004431.1	3916582	-	10	5	50	CTTCCAGATTACGAAAATGGA	TACG	WP_001274702.1:c.705T>C		No	prkB	WP_001274702.1			phosphoribulokinase
SRR12584444	NC_004431.1	3916582	-	11.7647	4	34	CTTCCAGATTACGAAAATGGA	TACG	WP_001274702.1:c.705T>C		No	prkB	WP_001274702.1			phosphoribulokinase
SRR12584444	NC_004431.1	2341790	+	36.3636	4	11	CTCACGCGCTACGCACGCTGA	TACG	WP_001296203.1:c.375A>G		No	C_RS11875	WP_001296203.1			IS110-like element ISEc20 family transposase
SRR12584445	NC_004431.1	2301904	+	1.55875	13	834	GTGTGCGGCTACGAAAGGTAC	TACG	WP_001297908.1:c.2336T>C	WP_001297908.1:p.V779A	Yes	clbC	WP_001297908.1			colibactin polyketide synthase ClbC
SRR12584443	NC_004431.1	2301904	+	1.20664	8	663	GTGTGCGGCTACGAAAGGTAC	TACG	WP_001297908.1:c.2336T>C	WP_001297908.1:p.V779A	Yes	clbC	WP_001297908.1			colibactin polyketide synthase ClbC
SRR12584445	NC_004431.1	2381967	+	3.1746	4	126	GGTTTACGCTACGACCGTGAA	TACG	WP_000080122.1:c.443A>G	WP_000080122.1:p.Y148C	Yes	hisB	WP_000080122.1			bifunctional histidinol-phosphatase/imidazoleglycerol-phosphate dehydratase HisB
SRR12584444	NC_004431.1	651549	+	15.8654	33	208	GTTCTCGCTTACGAACCGAAG	TACG	WP_000956465.1:c.137A>G	WP_000956465.1:p.Y46C	Yes	hokE	WP_000956465.1			type I toxin-antitoxin system toxin HokE
SRR12584445	NC_004431.1	651549	+	14.3478	33	230	GTTCTCGCTTACGAACCGAAG	TACG	WP_000956465.1:c.137A>G	WP_000956465.1:p.Y46C	Yes	hokE	WP_000956465.1			type I toxin-antitoxin system toxin HokE
SRR12584443	NC_004431.1	651549	+	12.749	32	251	GTTCTCGCTTACGAACCGAAG	TACG	WP_000956465.1:c.137A>G	WP_000956465.1:p.Y46C	Yes	hokE	WP_000956465.1			type I toxin-antitoxin system toxin HokE
SRR12584444	NC_004431.1	1079786	+	10.6667	8	75	CCGGAACGCTACGAACGTATG	TACG	WP_000003641.1:c.228A>G		No	hyaD	WP_000003641.1			hydrogenase 1 maturation protease
SRR12584443	NC_004431.1	1079786	+	16.2791	7	43	CCGGAACGCTACGAACGTATG	TACG	WP_000003641.1:c.228A>G		No	hyaD	WP_000003641.1			hydrogenase 1 maturation protease
SRR12584445	NC_004431.1	1079786	+	11.7647	6	51	CCGGAACGCTACGAACGTATG	TACG	WP_000003641.1:c.228A>G		No	hyaD	WP_000003641.1			hydrogenase 1 maturation protease
SRR12584443	NC_004431.1	1087250	+	15.2174	14	92	ACATGACTCTACGCAAGTCAT	TACG	WP_000818456.1:c.854T>C	WP_000818456.1:p.V285A	Yes	yccM	WP_000818456.1			4Fe-4S binding protein
SRR12584444	NC_004431.1	1087250	+	13.0952	11	84	ACATGACTCTACGCAAGTCAT	TACG	WP_000818456.1:c.854T>C	WP_000818456.1:p.V285A	Yes	yccM	WP_000818456.1			4Fe-4S binding protein
SRR12584445	NC_004431.1	1087250	+	15.3061	15	98	ACATGACTCTACGCAAGTCAT	TACG	WP_000818456.1:c.854T>C	WP_000818456.1:p.V285A	Yes	yccM-as	WP_000818456.1			4Fe-4S binding protein
SRR12584444	NC_004431.1	3907475	+	13.8889	10	72	GTTCGCGGTTACGAATCGCGA	TACG	WP_000091466.1:c.354T>C		No	yheO	WP_000091466.1			transcriptional regulator
SRR12584445	NC_004431.1	3907475	+	13.0435	6	46	GTTCGCGGTTACGAATCGCGA	TACG	WP_000091466.1:c.354T>C		No	yheO	WP_000091466.1			transcriptional regulator
SRR12584443	NC_004431.1	3907475	+	11.1111	6	54	GTTCGCGGTTACGAATCGCGA	TACG	WP_000091466.1:c.354T>C		No	yheO	WP_000091466.1			transcriptional regulator
SRR12584443	NC_004431.1	3415890	+	11.9048	5	42	GCTGCATCATACGAATATGCA	TACG	C_RS16930:c.340A>G	C_RS16930:p.T114A	Yes		C_RS16930			cytochrome b/b6 domain-containing protein
SRR12584445	NC_004431.1	3472061	+	7.15564	40	559	TTGAAAGACTACGCATCTTTT	TACG			-
SRR12584443	NC_004431.1	3472061	+	5.55556	38	684	TTGAAAGACTACGCATCTTTT	TACG			-
SRR12584444	NC_004431.1	3472061	+	4.4405	25	563	TTGAAAGACTACGCATCTTTT	TACG			-
SRR12584445	NC_004431.1	4465827	+	11.6279	5	43	CTATTGCTTTACGAAAGCGTA	TACG			-

## Sheet: SuppTable 3 PA isolates
Sample name	Chromosome	Region	Strand	Editing level (%)	Variant Read count	Coverage	Flanking sequence	4BaseMotif	Coding region change	Amino acid change	Non-synonymous	Pseudomonas aeruginosa UCBPP-PA14_Gene	Pseudomonas aeruginosa UCBPP-PA14_CDS	Pseudomonas aeruginosa UCBPP-PA14_tRNA	Pseudomonas aeruginosa UCBPP-PA14_rRNA	product (Pseudomonas aeruginosa UCBPP-PA14_CDS)	product (Pseudomonas aeruginosa UCBPP-PA14_tRNA)	product (Pseudomonas aeruginosa UCBPP-PA14_rRNA)
Pa03R	NC_008463.1	626057	+	1.56658	6	383	AUCACCCCCUACGAAGGCGAU	UACG	WP_003084969.1:c.476A>G	WP_003084969.1:p.Y159C	Yes	PA14_RS02910	WP_003084969.1			class I SAM-dependent methyltransferase
Pa03R	NC_008463.1	701871	+	2.03046	4	197	CGGCAGGGCUACGAACUCGAA	UACG	WP_003137395.1:c.218A>G	WP_003137395.1:p.Y73C	Yes	PA14_RS30075	WP_003137395.1			hypothetical protein
Pa03R	NC_008463.1	1374101	-	1.86916	2	107	CGCAAGCUCUACGAAGGCACC	UACG	WP_003137937.1:c.194A>G	WP_003137937.1:p.Y65C	Yes	PA14_RS06460	WP_003137937.1			CaiB/BaiF CoA-transferase family protein
Pa03R	NC_008463.1	1792715	+	1.78571	2	112	GGCUAUCCCUACGAAGGCCUG	UACG	WP_003119637.1:c.413A>G	WP_003119637.1:p.Y138C	Yes	PA14_RS08370	WP_003119637.1			diguanylate cyclase
Pa03R	NC_008463.1	2437860	+	0	0	0	CGGCGCGCCUACGAAGAAGCC	UACG	WP_009313934.1:c.650A>G	WP_009313934.1:p.Y217C	Yes	PA14_RS11430	WP_009313934.1			PA2778 family cysteine peptidase
Pa03R	NC_008463.1	4659901	-	51.8428	211	407	GUACUCGGCUACGAACCGAGC	UACG			-	PA14_RS21395		PA14_RS21395			tRNA-Arg
Pa03R	NC_008463.1	4660089	-	61.1111	583	954	GUACUCGGCUACGAACCGAGC	UACG			-	PA14_RS21400		PA14_RS21400			tRNA-Arg
Pa03R	NC_008463.1	5052012	-	0	0	0	CGGCACGUCUACGAACCGGAG	UACG	WP_003093989.1:c.98A>G	WP_003093989.1:p.Y33C	Yes	PA14_RS23105	WP_003093989.1			ATPase
Pa03R	NC_008463.1	5689885	-	0.537634	1	186	GCCGGUCUCUACGAAAGCGCC	UACG	WP_003110506.1:c.494A>G	WP_003110506.1:p.Y165C	Yes	PA14_RS26100	WP_003110506.1			arylamine N-acetyltransferase
Pa04R	NC_008463.1	626057	+	0.421941	1	237	AUCACCCCCUACGAAGGCGAU	UACG	WP_003084969.1:c.476A>G	WP_003084969.1:p.Y159C	Yes	PA14_RS02910	WP_003084969.1			class I SAM-dependent methyltransferase
Pa04R	NC_008463.1	701871	+	3.63036	11	303	CGGCAGGGCUACGAACUCGAA	UACG	WP_003137395.1:c.218A>G	WP_003137395.1:p.Y73C	Yes	PA14_RS30075	WP_003137395.1			hypothetical protein
Pa04R	NC_008463.1	1374101	-	2.20588	3	136	CGCAAGCUCUACGAAGGCACC	UACG	WP_003137937.1:c.194A>G	WP_003137937.1:p.Y65C	Yes	PA14_RS06460	WP_003137937.1			CaiB/BaiF CoA-transferase family protein
Pa04R	NC_008463.1	1792715	+	3.82514	7	183	GGCUAUCCCUACGAAGGCCUG	UACG	WP_003119637.1:c.413A>G	WP_003119637.1:p.Y138C	Yes	PA14_RS08370	WP_003119637.1			diguanylate cyclase
Pa04R	NC_008463.1	2437860	+	0	0	72	CGGCGCGCCUACGAAGAAGCC	UACG	WP_009313934.1:c.650A>G	WP_009313934.1:p.Y217C	Yes	PA14_RS11430	WP_009313934.1			PA2778 family cysteine peptidase
Pa04R	NC_008463.1	4659901	-	50.9719	236	463	GUACUCGGCUACGAACCGAGC	UACG			-	PA14_RS21395		PA14_RS21395			tRNA-Arg
Pa04R	NC_008463.1	4660089	-	71.246	669	939	GUACUCGGCUACGAACCGAGC	UACG			-	PA14_RS21400		PA14_RS21400			tRNA-Arg
Pa04R	NC_008463.1	5052012	-	1.02389	3	293	CGGCACGUCUACGAACCGGAG	UACG	WP_003093989.1:c.98A>G	WP_003093989.1:p.Y33C	Yes	PA14_RS23105	WP_003093989.1			ATPase
Pa04R	NC_008463.1	5689885	-	0	0	58	GCCGGUCUCUACGAAAGCGCC	UACG	WP_003110506.1:c.494A>G	WP_003110506.1:p.Y165C	Yes	PA14_RS26100	WP_003110506.1			arylamine N-acetyltransferase
Pa05R	NC_008463.1	626057	+	1.0274	6	584	AUCACCCCCUACGAAGGCGAU	UACG	WP_003084969.1:c.476A>G	WP_003084969.1:p.Y159C	Yes	PA14_RS02910	WP_003084969.1			class I SAM-dependent methyltransferase
Pa05R	NC_008463.1	701871	+	2.16509	16	739	CGGCAGGGCUACGAACUCGAA	UACG	WP_003137395.1:c.218A>G	WP_003137395.1:p.Y73C	Yes	PA14_RS30075	WP_003137395.1			hypothetical protein
Pa05R	NC_008463.1	1374101	-	1.45985	4	274	CGCAAGCUCUACGAAGGCACC	UACG	WP_003137937.1:c.194A>G	WP_003137937.1:p.Y65C	Yes	PA14_RS06460	WP_003137937.1			CaiB/BaiF CoA-transferase family protein
Pa05R	NC_008463.1	1792715	+	4.64481	17	366	GGCUAUCCCUACGAAGGCCUG	UACG	WP_003119637.1:c.413A>G	WP_003119637.1:p.Y138C	Yes	PA14_RS08370	WP_003119637.1			diguanylate cyclase
Pa05R	NC_008463.1	2437860	+	1.97368	3	152	CGGCGCGCCUACGAAGAAGCC	UACG	WP_009313934.1:c.650A>G	WP_009313934.1:p.Y217C	Yes	PA14_RS11430	WP_009313934.1			PA2778 family cysteine peptidase
Pa05R	NC_008463.1	4659901	-	54.3403	313	576	GUACUCGGCUACGAACCGAGC	UACG			-	PA14_RS21395		PA14_RS21395			tRNA-Arg
Pa05R	NC_008463.1	4660089	-	68.0653	876	1287	GUACUCGGCUACGAACCGAGC	UACG			-	PA14_RS21400		PA14_RS21400			tRNA-Arg
Pa05R	NC_008463.1	5052012	-	2.17391	7	322	CGGCACGUCUACGAACCGGAG	UACG	WP_003093989.1:c.98A>G	WP_003093989.1:p.Y33C	Yes	PA14_RS23105	WP_003093989.1			ATPase
Pa05R	NC_008463.1	5689885	-	3.38983	2	59	GCCGGUCUCUACGAAAGCGCC	UACG	WP_003110506.1:c.494A>G	WP_003110506.1:p.Y165C	Yes	PA14_RS26100	WP_003110506.1			arylamine N-acetyltransferase
Pa07R	NC_008463.1	626057	+	0	0	171	AUCACCCCCUACGAAGGCGAU	UACG	WP_003084969.1:c.476A>G	WP_003084969.1:p.Y159C	Yes	PA14_RS02910	WP_003084969.1			class I SAM-dependent methyltransferase
Pa07R	NC_008463.1	701871	+	0	0	14	CGGCAGGGCUACGAACUCGAA	UACG	WP_003137395.1:c.218A>G	WP_003137395.1:p.Y73C	Yes	PA14_RS30075	WP_003137395.1			hypothetical protein
Pa07R	NC_008463.1	1374101	-	6.97674	6	86	CGCAAGCUCUACGAAGGCACC	UACG	WP_003137937.1:c.194A>G	WP_003137937.1:p.Y65C	Yes	PA14_RS06460	WP_003137937.1			CaiB/BaiF CoA-transferase family protein
Pa07R	NC_008463.1	1792715	+	7.65766	17	222	GGCUAUCCCUACGAAGGCCUG	UACG	WP_003119637.1:c.413A>G	WP_003119637.1:p.Y138C	Yes	PA14_RS08370	WP_003119637.1			diguanylate cyclase
Pa07R	NC_008463.1	2437860	+	0	0	90	CGGCGCGCCUACGAAGAAGCC	UACG	WP_009313934.1:c.650A>G	WP_009313934.1:p.Y217C	Yes	PA14_RS11430	WP_009313934.1			PA2778 family cysteine peptidase
Pa07R	NC_008463.1	4659901	-	40.3636	111	275	GUACUCGGCUACGAACCGAGC	UACG			-	PA14_RS21395		PA14_RS21395			tRNA-Arg
Pa07R	NC_008463.1	4660089	-	68.6782	478	696	GUACUCGGCUACGAACCGAGC	UACG			-	PA14_RS21400		PA14_RS21400			tRNA-Arg
Pa07R	NC_008463.1	5052012	-	0.323625	1	309	CGGCACGUCUACGAACCGGAG	UACG	WP_003093989.1:c.98A>G	WP_003093989.1:p.Y33C	Yes	PA14_RS23105	WP_003093989.1			ATPase
Pa07R	NC_008463.1	5689885	-	7.89474	3	38	GCCGGUCUCUACGAAAGCGCC	UACG	WP_003110506.1:c.494A>G	WP_003110506.1:p.Y165C	Yes	PA14_RS26100	WP_003110506.1			arylamine N-acetyltransferase
Pa08R	NC_008463.1	626057	+	0.228311	1	438	AUCACCCCCUACGAAGGCGAU	UACG	WP_003084969.1:c.476A>G	WP_003084969.1:p.Y159C	Yes	PA14_RS02910	WP_003084969.1			class I SAM-dependent methyltransferase
Pa08R	NC_008463.1	701871	+	2.13371	15	703	CGGCAGGGCUACGAACUCGAA	UACG	WP_003137395.1:c.218A>G	WP_003137395.1:p.Y73C	Yes	PA14_RS30075	WP_003137395.1			hypothetical protein
Pa08R	NC_008463.1	1374101	-	0.722892	3	415	CGCAAGCUCUACGAAGGCACC	UACG	WP_003137937.1:c.194A>G	WP_003137937.1:p.Y65C	Yes	PA14_RS06460	WP_003137937.1			CaiB/BaiF CoA-transferase family protein
Pa08R	NC_008463.1	1792715	+	1.25523	6	478	GGCUAUCCCUACGAAGGCCUG	UACG	WP_003119637.1:c.413A>G	WP_003119637.1:p.Y138C	Yes	PA14_RS08370	WP_003119637.1			diguanylate cyclase
Pa08R	NC_008463.1	2437860	+	0	0	27	CGGCGCGCCUACGAAGAAGCC	UACG	WP_009313934.1:c.650A>G	WP_009313934.1:p.Y217C	Yes	PA14_RS11430	WP_009313934.1			PA2778 family cysteine peptidase
Pa08R	NC_008463.1	4659901	-	51.3233	543	1058	GUACUCGGCUACGAACCGAGC	UACG			-	PA14_RS21395		PA14_RS21395			tRNA-Arg
Pa08R	NC_008463.1	4660089	-	70.9707	1572	2215	GUACUCGGCUACGAACCGAGC	UACG			-	PA14_RS21400		PA14_RS21400			tRNA-Arg
Pa08R	NC_008463.1	5052012	-	0.155521	1	643	CGGCACGUCUACGAACCGGAG	UACG	WP_003093989.1:c.98A>G	WP_003093989.1:p.Y33C	Yes	PA14_RS23105	WP_003093989.1			ATPase
Pa08R	NC_008463.1	5689885	-	4.63576	7	151	GCCGGUCUCUACGAAAGCGCC	UACG	WP_003110506.1:c.494A>G	WP_003110506.1:p.Y165C	Yes	PA14_RS26100	WP_003110506.1			arylamine N-acetyltransferase
Pa09R	NC_008463.1	626057	+	1.07527	1	93	AUCACCCCCUACGAAGGCGAU	UACG	WP_003084969.1:c.476A>G	WP_003084969.1:p.Y159C	Yes	PA14_RS02910	WP_003084969.1			class I SAM-dependent methyltransferase
Pa09R	NC_008463.1	701871	+	0	0	42	CGGCAGGGCUACGAACUCGAA	UACG	WP_003137395.1:c.218A>G	WP_003137395.1:p.Y73C	Yes	PA14_RS30075	WP_003137395.1			hypothetical protein
Pa09R	NC_008463.1	1374101	-	2.5	2	80	CGCAAGCUCUACGAAGGCACC	UACG	WP_003137937.1:c.194A>G	WP_003137937.1:p.Y65C	Yes	PA14_RS06460	WP_003137937.1			CaiB/BaiF CoA-transferase family protein
Pa09R	NC_008463.1	1792715	+	2.27273	1	44	GGCUAUCCCUACGAAGGCCUG	UACG	WP_003119637.1:c.413A>G	WP_003119637.1:p.Y138C	Yes	PA14_RS08370	WP_003119637.1			diguanylate cyclase
Pa09R	NC_008463.1	2437860	+	0	0	8	CGGCGCGCCUACGAAGAAGCC	UACG	WP_009313934.1:c.650A>G	WP_009313934.1:p.Y217C	Yes	PA14_RS11430	WP_009313934.1			PA2778 family cysteine peptidase
Pa09R	NC_008463.1	4659901	-	49.5	99	200	GUACUCGGCUACGAACCGAGC	UACG			-	PA14_RS21395		PA14_RS21395			tRNA-Arg
Pa09R	NC_008463.1	4660089	-	70.6697	306	433	GUACUCGGCUACGAACCGAGC	UACG			-	PA14_RS21400		PA14_RS21400			tRNA-Arg
Pa09R	NC_008463.1	5052012	-	0	0	0	CGGCACGUCUACGAACCGGAG	UACG	WP_003093989.1:c.98A>G	WP_003093989.1:p.Y33C	Yes	PA14_RS23105	WP_003093989.1			ATPase
Pa09R	NC_008463.1	5689885	-	7.5	3	40	GCCGGUCUCUACGAAAGCGCC	UACG	WP_003110506.1:c.494A>G	WP_003110506.1:p.Y165C	Yes	PA14_RS26100	WP_003110506.1			arylamine N-acetyltransferase
Pa10R	NC_008463.1	626057	+	1.64271	8	487	AUCACCCCCUACGAAGGCGAU	UACG	WP_003084969.1:c.476A>G	WP_003084969.1:p.Y159C	Yes	PA14_RS02910	WP_003084969.1			class I SAM-dependent methyltransferase
Pa10R	NC_008463.1	701871	+	2.07792	8	385	CGGCAGGGCUACGAACUCGAA	UACG	WP_003137395.1:c.218A>G	WP_003137395.1:p.Y73C	Yes	PA14_RS30075	WP_003137395.1			hypothetical protein
Pa10R	NC_008463.1	1374101	-	6.74157	12	178	CGCAAGCUCUACGAAGGCACC	UACG	WP_003137937.1:c.194A>G	WP_003137937.1:p.Y65C	Yes	PA14_RS06460	WP_003137937.1			CaiB/BaiF CoA-transferase family protein
Pa10R	NC_008463.1	1792715	+	3.92157	6	153	GGCUAUCCCUACGAAGGCCUG	UACG	WP_003119637.1:c.413A>G	WP_003119637.1:p.Y138C	Yes	PA14_RS08370	WP_003119637.1			diguanylate cyclase
Pa10R	NC_008463.1	2437860	+	1.87793	4	213	CGGCGCGCCUACGAAGAAGCC	UACG	WP_009313934.1:c.650A>G	WP_009313934.1:p.Y217C	Yes	PA14_RS11430	WP_009313934.1			PA2778 family cysteine peptidase
Pa10R	NC_008463.1	4659901	-	50.7692	132	260	GUACUCGGCUACGAACCGAGC	UACG			-	PA14_RS21395		PA14_RS21395			tRNA-Arg
Pa10R	NC_008463.1	4660089	-	66.0714	296	448	GUACUCGGCUACGAACCGAGC	UACG			-	PA14_RS21400		PA14_RS21400			tRNA-Arg
Pa10R	NC_008463.1	5052012	-	1.27796	4	313	CGGCACGUCUACGAACCGGAG	UACG	WP_003093989.1:c.98A>G	WP_003093989.1:p.Y33C	Yes	PA14_RS23105	WP_003093989.1			ATPase
Pa10R	NC_008463.1	5689885	-	6.31579	6	95	GCCGGUCUCUACGAAAGCGCC	UACG	WP_003110506.1:c.494A>G	WP_003110506.1:p.Y165C	Yes	PA14_RS26100	WP_003110506.1			arylamine N-acetyltransferase

## Sheet: SuppTable 4 PA UCBPP-PA14
Sample name	Chromosome	Region	Strand	Editing level (%)	Variant Read count	Coverage	Flanking sequence	4BaseMotif	Coding region change	Amino acid change	Non-synonymous	Pseudomonas aeruginosa UCBPP-PA14_Gene	Pseudomonas aeruginosa UCBPP-PA14_CDS	Pseudomonas aeruginosa UCBPP-PA14_tRNA	Pseudomonas aeruginosa UCBPP-PA14_rRNA	product (Pseudomonas aeruginosa UCBPP-PA14_CDS)	product (Pseudomonas aeruginosa UCBPP-PA14_tRNA)	product (Pseudomonas aeruginosa UCBPP-PA14_rRNA)
SRR10748036	NC_008463.1	1374101	-	1.875	3	160	CGCAAGCTCTACGAAGGCACC	TACG	WP_003137937.1:c.194A>G	WP_003137937.1:p.Y65C	Yes	PA14_RS06460	WP_003137937.1			CaiB/BaiF CoA-transferase family protein
SRR10748038	NC_008463.1	4659901	-	33.8661	339	1001	GTACTCGGCTACGAACCGAGC	TACG			-	PA14_RS21395		PA14_RS21395			tRNA-Arg
SRR10748037	NC_008463.1	4659901	-	28.8817	266	921	GTACTCGGCTACGAACCGAGC	TACG			-	PA14_RS21395		PA14_RS21395			tRNA-Arg
SRR10748035	NC_008463.1	4659901	-	31.8812	161	505	GTACTCGGCTACGAACCGAGC	TACG			-	PA14_RS21395		PA14_RS21395			tRNA-Arg
SRR10748034	NC_008463.1	4659901	-	22.2222	16	72	GTACTCGGCTACGAACCGAGC	TACG			-	PA14_RS21395		PA14_RS21395			tRNA-Arg
SRR10748036	NC_008463.1	4659901	-	20.2532	16	79	GTACTCGGCTACGAACCGAGC	TACG			-	PA14_RS21395		PA14_RS21395			tRNA-Arg
SRR10748037	NC_008463.1	4660089	-	67.8544	4342	6399	GTACTCGGCTACGAACCGAGC	TACG			-	PA14_RS21400		PA14_RS21400			tRNA-Arg
SRR10748038	NC_008463.1	4660089	-	65.5337	3972	6061	GTACTCGGCTACGAACCGAGC	TACG			-	PA14_RS21400		PA14_RS21400			tRNA-Arg
SRR10748035	NC_008463.1	4660089	-	66.0436	2120	3210	GTACTCGGCTACGAACCGAGC	TACG			-	PA14_RS21400		PA14_RS21400			tRNA-Arg
SRR10748034	NC_008463.1	4660089	-	60.9865	272	446	GTACTCGGCTACGAACCGAGC	TACG			-	PA14_RS21400		PA14_RS21400			tRNA-Arg
SRR10748036	NC_008463.1	4660089	-	65.2284	257	394	GTACTCGGCTACGAACCGAGC	TACG			-	PA14_RS21400		PA14_RS21400			tRNA-Arg
SRR10748036	NC_008463.1	5689885	-	33.3333	9	27	GCCGGTCTCTACGAAAGCGCC	TACG	WP_003110506.1:c.494A>G	WP_003110506.1:p.Y165C	Yes	PA14_RS26100	WP_003110506.1			arylamine N-acetyltransferase
SRR10748034	NC_008463.1	5689885	-	12.1951	5	41	GCCGGTCTCTACGAAAGCGCC	TACG	WP_003110506.1:c.494A>G	WP_003110506.1:p.Y165C	Yes	PA14_RS26100	WP_003110506.1			arylamine N-acetyltransferase
SRR10748034	NC_008463.1	1792715	+	7.44681	7	94	GGCTATCCCTACGAAGGCCTG	TACG	WP_003119637.1:c.413A>G	WP_003119637.1:p.Y138C	Yes	PA14_RS08370	WP_003119637.1			diguanylate cyclase
SRR10748036	NC_008463.1	1792715	+	7.14286	4	56	GGCTATCCCTACGAAGGCCTG	TACG	WP_003119637.1:c.413A>G	WP_003119637.1:p.Y138C	Yes	PA14_RS08370	WP_003119637.1			diguanylate cyclase

## Sheet: SuppTable 5_Antibiogram
E. coli
Sample name	AMR	Amikacin	MIC Amikacin	Amoxicillin/CA	MIC Amoxicillin/CA	Ampicillin	MIC Ampicillin	Cefazolin	MIC Cefazolin	Chloramphenicol	MIC Chloramphenicol	Ciprofloxacin	MIC Ciprofloxacin	Ertapenem	MIC Ertapenem	Fosfomycin	MIC Fosfomycin	Gentamicin	MIC Gentamicin	Meropenem	MIC Meropenem	Nitrofurantoin	MIC Nitrofurantoin	Piperacillin/Tazobactam	MIC Piperacillin/Tazobactam	Ceftazidime	MIC Ceftazidime	Trimethoprim/Sulfa	MIC Trimethoprim/Sulfa	Ceftriaxone	MIC Ceftriaxone	Cefuroxime-Axetil	MIC Cefuroxime-Axetil	Cefuroxime-Sodium	MIC Cefuroxime-Sodium	Nitrofurantoin	MIC Nitrofurantoin
Ec1	Yes	S	4	I	16	R	>=32.0	R	>=64.0	I	16	R	>=4.0	S	<=0.12	S	<=16.0	R	>=16.0	S	<=0.25	S	<=16.0	I	16	I	8	R	>=320.0	R	>=64.0	R	>=64.0	R	>=64.0	S	<=16.0
Ec2	no	S	4	S	<=2.0	S	<=2.0	S	<=4.0	S	4	S	<=0.06	S	<=0.12	S	<=16.0	S	<=1.0	S	<=0.25	S	<=16.0	S	<=4.0	S	<=0.12	S	<=20.0	S	<=0.25	S	4	S	4	S	<=16.0
Ec3	no	S	2	S	<=2.0	S	<=2.0	S	<=4.0	S	4	S	<=0.06	S	<=0.12	S	<=16.0	S	<=1.0	S	<=0.25	S	<=16.0	S	<=4.0	S	<=0.12	S	<=20.0	S	<=0.25	S	4	S	4	S	<=16.0
Ec4	no	S	4	S	4	S	<=2.0	S	<=4.0	S	<=2.0	S	<=0.06	S	<=0.12	S	<=16.0	S	<=1.0	S	<=0.25	S	<=16.0	S	<=4.0	S	<=0.12	S	<=20.0	S	<=0.25	S	4	S	4	S	<=16.0
Ec5	Yes	S	4	I	16	R	>=32.0	R	>=64.0	S	8	R	>=4.0	S	<=0.12	S	<=16.0	R	>=16.0	S	<=0.25	S	<=16.0	S	<=4.0	S	0.5	S	<=20.0	R	8	R	32	R	32	S	<=16.0
Ec6	no	S	4	S	<=2.0	S	<=2.0	S	<=4.0	S	<=2.0	S	<=0.06	S	<=0.12	S	<=16.0	S	<=1.0	S	<=0.25	S	<=16.0	S	<=4.0	S	<=0.12	S	<=20.0	S	<=0.25	S	4	S	4	S	<=16.0
Ec7	no	S	4	S	<=2.0	S	<=2.0	S	<=4.0	S	4	S	<=0.06	S	<=0.12	S	<=16.0	S	<=1.0	S	<=0.25	S	32	S	<=4.0	S	<=0.12	S	<=20.0	S	<=0.25	S	4	S	4	S	32
Ec8	no	S	4	S	8	S	8	S	<=4.0	I	16	S	<=0.06	S	<=0.12	S	<=16.0	S	<=1.0	S	<=0.25	S	<=16.0	S	<=4.0	S	<=0.12	S	<=20.0	S	<=0.25	S	4	S	4	S	<=16.0
Ec9	Yes	S	4	I	16	R	>=32.0	R	>=64.0	S	4	R	>=4.0	S	<=0.12	S	<=16.0	R	>=16.0	S	<=0.25	S	<=16.0	S	8	R	32	S	<=20.0	R	>=64.0	R	>=64.0	R	>=64.0	S	<=16.0
Ec10	Yes	S	16	R	>=32.0	R	>=32.0	R	>=64.0	I	16	R	>=4.0	S	<=0.12	S	<=16.0	R	>=16.0	S	<=0.25	S	<=16.0	R	>=128.0	R	>=64.0	S	<=20.0	R	>=64.0	R	>=64.0	R	>=64.0	S	<=16.0
P. aeruginosa
Sample name	AMR	Amikacin	MIC Amikacin	Ceftazidime	MIC Ceftazidime	Ciprofloxacin	MIC Ciprofloxacin	Gentamicin	MIC Gentamicin	Imipenem	MIC Imipenem	Levofloxacin	MIC Levofloxacin	Meropenem	MIC Meropenem	Piperacillin	MIC Piperacillin	Piperacillin/Tazobactam	MIC Piperacillin/Tazobactam
Pa3	no	S	<=2.0	S	4	S	<=0.25	S	2	S	<=0.25	S	0.5	S	<=0.25	S	<=4.0	S	8
Pa4	no	S	<=2.0	S	4	S	<=0.25	S	<=1.0	S	0.5	S	1	S	0.5	S	8	S	8
Pa5	no	S	<=2.0	S	4	S	<=0.25	S	<=1.0	S	2	S	0.5	S	<=0.25	S	8	S	16
Pa7	yes	R	>=64.0	S	4	R	>=4.0	R	>=16.0	S	2	R	>=8.0	S	<=0.25	S	8	S	8
Pa8	yes	S	<=2.0	I	16	R	>=4.0	R	>=16.0	S	1	R	>=8.0	S	<=0.25	I	32	S	.
Pa9	yes	S	4	S	4	R	>=4.0	I	8	S	1	R	>=8.0	S	1	I	64	S	.
Pa10	yes	S	<=2.0	S	4	R	>=2.0	S	<=1.0	R	>=16.0	R	4	S	1	.	.	S	.

## Sheet: SuppTable 6 AB genes&mutations
E. coli
Sample name	MLST (Achtman)	MLST clonal_complex	Aminoglycoside	Fluoroquinolone	Fosfomycin	Sulfonamide	Tetracycline	Phenicol	Trimethoprim	Betalactam	Cephalosporin	Other Classes
Ec1	ST-131	ST131 Cplx	aac(3)-IIe;aac(6')-Ib-cr5;aadA5	aac(6')-Ib-cr5;gyrA_D87N;gyrA_S83L;parC_E84V;parC_S80I;parE_I529L	uhpT_E350Q;ptsI_V25I	sul1	-	catB3	dfrA17	-	blaOXA-1;blaCTX-M-15	Lincosamide/Macrolide/Streptogramin:erm(B)
Ec2	ST-127		-	-	-	-	-	-	-	-	-	Multidrug:marR_S3N
Ec3	ST-127		-	-	-	-	-	-	-	-	-	Multidrug:marR_S3N
Ec4	ST-59	ST59 Cplx	-	parE_I355T	uhpT_E350Q	-	-	-	-	-	-	Fosmidomycin:cyaA_S352T
Ec5	ST-1193	ST14 Cplx	aph(3'')-Ib;aph(6)-Id;aac(3)-IId	gyrA_D87N;gyrA_S83L;parC_S80I;parE_L416F	uhpT_E350Q	sul2	-	-	-	blaTEM-1	blaCMY-4	Multidrug:marR_S3N
Ec6	ST-141		-	-	-	-	-	-	-	-	-	Multidrug:marR_S3N
Ec7	ST-58	ST155 Cplx	-	-	-	-	tet(B)	-	dfrA5	-	-	-
Ec8	ST-357		-	-	uhpT_E350Q	-	-	-	-	-	-	-
Ec9	ST-131	ST131 Cplx	aac(3)-IIe;aac(6')-Ib-cr5	gyrA_D87N;gyrA_S83L;parC_E84V;parC_S80I;parE_I529L;aac(6')-Ib-cr5	uhpT_E350Q;ptsI_V25I	-	tet(A)	catB3	-	-	blaCTX-M-15;blaOXA-1	-
Ec10	ST-131	ST131 Cplx	aac(6')-Ib-cr5;aac(3)-IIe	gyrA_D87N;gyrA_S83L;parC_E84V;parC_S80I;parE_I529L;aac(6')-Ib-cr5	ptsI_V25I;uhpT_E350Q	-	-	catB3	-	blaTEM-1	blaCTX-M-15;blaOXA-1	-
P. aeruginosa
Sample name	cgMLST	Fluoroquinolone	Sulfonamide	Trimethoprim	Intrinsic resistance
					Aminoglycoside	Betalactam	Cephalosporin	Fosfomycin	Phenicol
Pa3	ST-381				APH(3')-IIb	blaOXA-50	blaPDC-14	fosA	catB7
Pa4	ST-253				APH(3')-IIb	blaOXA-488	blaPDC-34	fosA	catB7
Pa5	ST-170				APH(3')-Iib	blaOXA-847	blaPDC-3	fosA	catB7
Pa7	ST-455	gyrA-T83I			APH(3')-IIb	blaOXA-494	blaPDC-3	fosA	catB7
Pa8	ST-357	CrpP			APH(3')-IIb	blaOXA-846	blaPDC-11	fosA	catB7
Pa9	ST-235	gyrA_T83I, parC_G46S	sul1	dfrB1	APH(3')-IIb	blaOXA-488	blaPDC-35	fosA	catB7
Pa10	ST-532	Mutations in :MexR, nalC, nalD, MexT, nfxB (Type A), MexZ			APH(3')-IIb	blaOXA-906	blaPDC-59	fosA	catB7

## Sheet: SuppTable 7 T_Test
	AMR				AMS
Gene/sample	PA7	PA8	PA9	PA10	PA3	PA4	PA5	F.test	Welch's correction?	T.test	FDR (Benjamini and Hochberg)
tRNA-Arg2	54.5209	61.1469	60.0849	58.4203	56.4769	61.109	61.2028	0.989038	No	0.646373	0.851039
23105	0.32	0.16	0	1.28	0	1.02	2.17	0.322384	No	0.36446	0.72892
2910	0	0.23	1.08	1.64	1.57	0.42	1.03	0.768938	No	0.6323	0.851039
11430	0	0	0	1.88	0	0	1.97	0.720011	No	0.82075	0.851039
30075	0	2.13	0	2.08	2.03	3.63	2.17	0.731026	No	0.12179	0.48716
6460	6.98	0.72	2.5	6.74	1.87	2.21	1.46	0.0286572	Yes	0.223228	0.595275
8370	7.66	1.26	2.27	3.92	1.79	3.83	4.64	0.443595	No	0.851039	0.851039
26100	7.89	4.64	7.5	6.32	0.54	0	3.39	0.687504	No	0.00785926	0.062872
	AMR				AMS
Gene/sample	EC1	EC5	EC9	EC10	EC2	EC3	EC4	EC6	EC7	EC8	F.test	Welch's correction?	T.test	FDR (Benjamini and Hochberg)
30495	0	2.9	0	0	2.9	0	0	2.3	5.3	0	0.542003	No	0.433914	0.71745
csdA	0.3	0	0.3	2.9	0	1.3	1.1	1.2	0	0.8	0.105457	No	0.823824	0.898717
yhdP	1	0	1.9	0.8	0	0	0	0	2.5	3.1	0.332397	No	0.992	0.993737
tpx	1.1	0.3	1.6	2.5	1.1	0.6	0.4	1	1.4	1.2	0.0841042	No	0.332694	0.698954
apaG	1.4	1.3	2.1	2.2	0.7	0	1.8	1.5	2.1	1.6	0.420725	No	0.319911	0.698954
ppiD	1.6	0.5	1.7	2.5	2.3	1.1	0.6	1	1.4	2	0.585751	No	0.714349	0.898717
ymdB, clsC	1.9	2.3	0	1.3	0	1.8	0	0	0	3.1	0.682973	No	0.497919	0.746879
ttdR	2.5	0	1.9	5	3.1	4.2	0	0	0	0	0.823673	No	0.399469	0.71745
hokC	3.4	5.4	4.1	5.5	3.6	4.4	5.7	12.4	4.2	3.3	0.0737615	No	0.593333	0.837647
clpB	3.4	0	4.6	4.2	0	0	2.5	0	0	0	0.155864	No	0.0273682	0.305866
avtA	5.2	1.7	7.8	5.8	0	1.5	0	3.9	10.9	3.4	0.465572	No	0.448406	0.71745
trxA-US	10.4	7.6	5.6	17.1	0	0	12.5	0	0	0	0.953748	No	0.0386095	0.305866
hokE	11	4.3	6	16	4.3	7.3	3.8	5.2	3.8	4.3	0.0112932	Yes	0.183419	0.550257
yhjX	13	0	9.8	7.3	0	0.7	0	0.6	0	0	1.20637e-05	Yes	0.077343	0.309372
yraQ	14.3	2.9	8.1	8.3	2.9	6.1	4.9	8.7	10.5	12.7	0.595874	No	0.777761	0.898717
30340	18.5	0	15	15.6	0	0	0	0	0	0	#DIV/0!	Yes	0.0600722	0.305866
hokG	14.8	10.2	22.5	23.1	23.6	31.7	37.3	20.8	37.5	18.6	0.668324	No	0.0637219	0.305866
prkB-as	37.5	11.8	33.3	33.3	0	10	12.5	12.5	33.3	0	0.999703	No	0.0525562	0.305866
yccM-as	44.4	25	17.6	41.7	66.7	50	100	50	0	33.3	0.150835	No	0.34515	0.698954
11875	47.1	0	22.2	22.2	66.7	0	0	33.3	0	0	0.574541	No	0.710532	0.898717
thrW-as	50	0	100	75	0	0	0	62.5	25	50	0.378535	No	0.169336	0.550257
16930	56.3	0	47.6	0	32.4	0	0	34.8	0	0	0.264499	No	0.349477	0.698954
hokB	71.4	93.2	62.5	100	97.7	100	93.1	0	100	98.8	0.209793	No	0.993737	0.993737
tRNA-Arg2	84.3	71.8	81.6	84.1	81.2	74.2	74.2	83	83.5	81.6	0.496143	No	0.800789	0.898717

## Sheet: SuppTable 8 Patient metadata
E. coli
Sample name	Sample date	Gender	Age	Sample source	Species	Chronic/reccurent infection?	Hospital length of stay (LOS)	Infection severity	Treatment response
Ec1	45057	F	2	Urine	Escherichia coli	Yes	10	Mild	Good
Ec2	45058	F	89	Urine	Escherichia coli	No	3	Moderate	Re-admission, died 3 months after - complication and very old
Ec3	45055	M	64	Urine	Escherichia coli	No	2	Mild	Good
Ec4	45055	F	57	Urine	Escherichia coli	No	2	Mild	Good
Ec5	45055	F	86	Urine	Escherichia coli	No	4	Mild	Good
Ec6	45063	F	25	Urine	Escherichia coli	No	3	Mild	Good
Ec7	45062	F	19	Urine	Escherichia coli	No	1	Mild	Good
Ec8	45063	F	65	Urine	Escherichia coli	No	7	Moderate	Good. After ureteral stent insertion
Ec9	45083	F	78	Urine	Escherichia coli	No	2	Mild	Re-admission two weeks later
Ec10	45079	M	98	Urine	Escherichia coli	No	2	Mild	Good. 3 months later septic shock and intubation
P. aeruginosa
Pa3	45087	F	8	External ear	Pseudomonas aeruginosa	No	1	Mild	Good
Pa4	45087	F	37	External ear	Pseudomonas aeruginosa	Yes	Not applicable	Moderate	Good
Pa5	44999	M	26	External ear	Pseudomonas aeruginosa	No	1	Mild	Good
Pa7	45162	M	67	External ear	Pseudomonas aeruginosa	Yes	1	Moderate	No data
Pa8	44903	F	58	External ear	Pseudomonas aeruginosa	Yes	Not applicable	Severe	Moderate
Pa9	44888	F	73	Middle ear	Pseudomonas aeruginosa	Yes	4	Severe	Moderate
Pa10	44927	F	3	External ear	Pseudomonas aeruginosa	yes	4	Severe	Moderate

## Sheet: SuppTable 9 Primers
Primer name	Primer sequence (5’→3’)
UPEC HokB primer F	TGCACTAACTGAAGTGTAAAAGG
UPEC HokB primer R	ACGATTCTGACATTCACACT
Hok/Gef family protein (hokG) F	GCTGACAAAATATGCCCTTG
Hok/Gef family protein (hokG) R	GCGTGGTGGCTACTTCTTCG
thrW-as validation F	AAAACCGGGTGATGCAAAAG
thrW-as validation R	TCGATGCGATTATAAGTCGC
yccM-as F	GCTGATGGGCGTGGTTTC
yccM-as R	GCCAGACAACGCAAAGGC
IS110-like element ISEc20 family transposase F	GTGCCGGATGTATCTGGG
IS110-like element ISEc20 family transposase R	CTTGTCGGATACCTCCCTGG
cytochrome b/b6 domain-containing protein F	CCCTGATGTGGATTCTGCTG
cytochrome b/b6 domain-containing protein R	GTCAGAAGGGAAAACTGAACG
